# Supplementary material for: Dynamic Transcriptomic Analysis of Breast Muscle Development From the Embryonic to Post-hatching Periods in Chickens
Source: Front Genet. 2020 Jan 10;10:1308. doi: 10.3389/fgene.2019.01308 (PMC6967404; doi:10.3389/fgene.2019.01308)
Supplement: Supplementary file 1 [file Table_1.xlsx]

## Sheet: Sheet1
	Table S1. Primers used in this study
	gene name	Sequence(5'-3')	Product length/bp
	Primers for qPCR
	MYOG	F: GGCTTTGGAGGAGAAGGACT	157
		R: GGCTTCGTTCACCTTCTTCA
	MYH11	F: CCAGAAGATGAACCCTCCAA	154
		R: TGGGTTTATCACAACGCAGA
	TNNI2	F: ATCCATGCAGGAACTTCAGG	159
		R: CTCTTGAACTTGCCCCTCAG
	TNNT3	F: GCCTTGATTGACAGCCACTT	202
		R: CATCCTCGGCTTTTCTCTTG
	TNNC2	F: GGACATCAGCACCAAGGAGT	232
		R: GAACCCATCAGCGTTCTTGT
	TPM2	F: CTGAAGGAGGCCAAACACAT	196
		R: CTTCCTCTGAGGCAATGAGG
	β-actin	F: GAGAAATTGTGCGTGACATCA	152
		R: CCTGAACCTCTCATTGCCA
	Primers for sex determin of chicken
	CHD1	F: GTTACTGATTCGTCTACGAGA	600/450
		R: ATTGAAATGATCCAGTGCTTG
