# Supplementary material for: Dynamic Transcriptomic Analysis of Breast Muscle Development From the Embryonic to Post-hatching Periods in Chickens
Source: Front Genet. 2020 Jan 10;10:1308. doi: 10.3389/fgene.2019.01308 (PMC6967404; doi:10.3389/fgene.2019.01308)
Supplement: Supplementary file 4 [file Table_4.xlsx]

## Sheet: Sheet1
Table S4 Significantly enriched GO terms and for cluster Ⅰ (profiles 8 and 12) with down-regulated pattern
Category	Term	Count	%	PValue	Genes	List Total	Pop Hits	Pop Total	Fold Enrichment	Bonferroni	Benjamini	FDR
GOTERM_BP_DIRECT	GO:0006260~DNA replication	32	1.26934	2.0219e-10	ENSGALG00000005441, ENSGALG00000012856, ENSGALG00000017350, ENSGALG00000017064, ENSGALG00000008703, ENSGALG00000016042, ENSGALG00000010924, ENSGALG00000007520, ENSGALG00000003072, ENSGALG00000003522, ENSGALG00000016546, ENSGALG00000001126, ENSGALG00000007155, ENSGALG00000005715, ENSGALG00000009837, ENSGALG00000015033, ENSGALG00000000734, ENSGALG00000003922, ENSGALG00000009032, ENSGALG00000009195,…	1755	52	8994	3.15371	7.35363e-07	7.35363e-07	3.71883e-07
GOTERM_BP_DIRECT	GO:0051301~cell division	34	1.34867	4.92992e-07	ENSGALG00000011881(CCNA2), ENSGALG00000004161(CCNB2), ENSGALG00000003085(CDK1), ENSGALG00000013310, ENSGALG00000015813, ENSGALG00000014737, ENSGALG00000002175, ENSGALG00000001513, ENSGALG00000006428, ENSGALG00000004179, ENSGALG00000024481, ENSGALG00000008382, ENSGALG00000001632, ENSGALG00000007507, ENSGALG00000006648, ENSGALG00000027454, ENSGALG00000028900, ENSGALG00000001652, ENSGALG00000017148,…	1755	73	8994	2.38689	0.00179141	0.000896104	0.000906745
GOTERM_BP_DIRECT	GO:0043044~ATP-dependent chromatin remodeling	11	0.436335	3.49006e-06	ENSGALG00000003522, ENSGALG00000008431, ENSGALG00000013565, ENSGALG00000009913, ENSGALG00000005983, ENSGALG00000003882, ENSGALG00000003297, ENSGALG00000009061, ENSGALG00000009621, ENSGALG00000014991, ENSGALG00000013034	1755	12	8994	4.69772	0.0126131	0.00422218	0.00641899
GOTERM_BP_DIRECT	GO:0007067~mitotic nuclear division	26	1.03134	2.25968e-05	ENSGALG00000011881(CCNA2), ENSGALG00000004161(CCNB2), ENSGALG00000003085(CDK1), ENSGALG00000015813, ENSGALG00000014737, ENSGALG00000005982, ENSGALG00000006428, ENSGALG00000005769, ENSGALG00000004179, ENSGALG00000010325, ENSGALG00000024481, ENSGALG00000001632, ENSGALG00000007507, ENSGALG00000027454, ENSGALG00000028900, ENSGALG00000012386, ENSGALG00000001652, ENSGALG00000008584, ENSGALG00000005452,…	1755	57	8994	2.33762	0.0788988	0.0203367	0.0415535
GOTERM_BP_DIRECT	GO:0006281~DNA repair	35	1.38834	5.19418e-05	ENSGALG00000000243, ENSGALG00000008703, ENSGALG00000007676, ENSGALG00000016042, ENSGALG00000012756, ENSGALG00000002197, ENSGALG00000007520, ENSGALG00000000102, ENSGALG00000005279, ENSGALG00000003427, ENSGALG00000003072, ENSGALG00000012618, ENSGALG00000002009, ENSGALG00000028998, ENSGALG00000001126, ENSGALG00000005801, ENSGALG00000005983, ENSGALG00000011515, ENSGALG00000006794, ENSGALG00000008938,…	1755	91	8994	1.97107	0.172145	0.0370785	0.0954922
GOTERM_BP_DIRECT	GO:0007416~synapse assembly	13	0.515668	0.00026743	ENSGALG00000008473, ENSGALG00000008716, ENSGALG00000004420, ENSGALG00000014674, ENSGALG00000005553, ENSGALG00000016628, ENSGALG00000001849, ENSGALG00000027255, ENSGALG00000012163, ENSGALG00000016886, ENSGALG00000015422, ENSGALG00000011319, ENSGALG00000007314	1755	22	8994	3.02828	0.621966	0.149668	0.490735
GOTERM_BP_DIRECT	GO:0042384~cilium assembly	30	1.19	0.000329963	ENSGALG00000019336, ENSGALG00000008763, ENSGALG00000007021, ENSGALG00000011847, ENSGALG00000003854, ENSGALG00000028851, ENSGALG00000008866, ENSGALG00000001801, ENSGALG00000016477, ENSGALG00000009954, ENSGALG00000009318, ENSGALG00000009224, ENSGALG00000005806, ENSGALG00000001652, ENSGALG00000004236, ENSGALG00000016509, ENSGALG00000012588, ENSGALG00000005850, ENSGALG00000010663, ENSGALG00000006532,…	1755	80	8994	1.92179	0.698889	0.157573	0.605156
GOTERM_BP_DIRECT	GO:0048013~ephrin receptor signaling pathway	13	0.515668	0.000758526	ENSGALG00000000280, ENSGALG00000015022, ENSGALG00000004741, ENSGALG00000014860, ENSGALG00000003855, ENSGALG00000015403, ENSGALG00000014749, ENSGALG00000009381, ENSGALG00000008537, ENSGALG00000009293, ENSGALG00000005256, ENSGALG00000015119, ENSGALG00000015593	1755	24	8994	2.77593	0.936696	0.291762	1.38597
GOTERM_BP_DIRECT	GO:0007224~smoothened signaling pathway	19	0.753669	0.000867494	ENSGALG00000017148, ENSGALG00000016509, ENSGALG00000011847, ENSGALG00000014514, ENSGALG00000003219, ENSGALG00000008866, ENSGALG00000016895, ENSGALG00000005128, ENSGALG00000015152, ENSGALG00000011880, ENSGALG00000004581, ENSGALG00000012025, ENSGALG00000005707, ENSGALG00000010956, ENSGALG00000009881, ENSGALG00000015029, ENSGALG00000001652, ENSGALG00000026491, ENSGALG00000015037	1755	44	8994	2.21298	0.957423	0.295816	1.58358
GOTERM_BP_DIRECT	GO:0051965~positive regulation of synapse assembly	17	0.674336	0.00114957	ENSGALG00000008716, ENSGALG00000027355, ENSGALG00000014674, ENSGALG00000005553, ENSGALG00000008537, ENSGALG00000008411, ENSGALG00000027255, ENSGALG00000000280, ENSGALG00000016905, ENSGALG00000004741, ENSGALG00000012163, ENSGALG00000015967, ENSGALG00000004598, ENSGALG00000011319, ENSGALG00000002606, ENSGALG00000026214, ENSGALG00000006796	1755	38	8994	2.29267	0.984753	0.34186	2.09337
GOTERM_BP_DIRECT	GO:0000278~mitotic cell cycle	10	0.396668	0.00120791	ENSGALG00000003427, ENSGALG00000025759, ENSGALG00000007565, ENSGALG00000011963, ENSGALG00000015531, ENSGALG00000001513, ENSGALG00000016823, ENSGALG00000006426, ENSGALG00000009690, ENSGALG00000026865	1755	16	8994	3.20299	0.987671	0.329425	2.19849
GOTERM_BP_DIRECT	GO:0006270~DNA replication initiation	9	0.357001	0.00356633	ENSGALG00000004342, ENSGALG00000012348, ENSGALG00000006037, ENSGALG00000012915, ENSGALG00000016676, ENSGALG00000006051, ENSGALG00000012546, ENSGALG00000012448, ENSGALG00000016312	1755	15	8994	3.07487	0.999998	0.661364	6.35995
GOTERM_BP_DIRECT	GO:0000724~double-strand break repair via homologous recombination	20	0.793336	0.0038895	ENSGALG00000002781, ENSGALG00000009195, ENSGALG00000016467, ENSGALG00000008703, ENSGALG00000010356, ENSGALG00000016468, ENSGALG00000017073, ENSGALG00000008383, ENSGALG00000008256, ENSGALG00000015513, ENSGALG00000002514, ENSGALG00000003072, ENSGALG00000003085, ENSGALG00000015118, ENSGALG00000008585, ENSGALG00000014883, ENSGALG00000016332, ENSGALG00000014982, ENSGALG00000010700, ENSGALG00000006794	1755	53	8994	1.93388	0.999999	0.663879	6.91696
GOTERM_BP_DIRECT	GO:0001508~action potential	6	0.238001	0.00414386	ENSGALG00000015177, ENSGALG00000009845, ENSGALG00000005801, ENSGALG00000004758, ENSGALG00000003005, ENSGALG00000003238	1755	7	8994	4.39267	1	0.65998	7.35316
GOTERM_BP_DIRECT	GO:0006310~DNA recombination	10	0.396668	0.00554524	ENSGALG00000000734, ENSGALG00000000243, ENSGALG00000008256, ENSGALG00000011932, ENSGALG00000005931, ENSGALG00000010745, ENSGALG00000009032, ENSGALG00000011492, ENSGALG00000013926, ENSGALG00000015620	1755	19	8994	2.69726	1	0.740313	9.72198
GOTERM_BP_DIRECT	GO:0051297~centrosome organization	9	0.357001	0.00592476	ENSGALG00000003727, ENSGALG00000008763, ENSGALG00000001798, ENSGALG00000010713, ENSGALG00000009111, ENSGALG00000008325, ENSGALG00000010325, ENSGALG00000015091, ENSGALG00000026865	1755	16	8994	2.88269	1	0.740961	10.3536
GOTERM_BP_DIRECT	GO:0030334~regulation of cell migration	15	0.595002	0.00728196	ENSGALG00000012219, ENSGALG00000008473, ENSGALG00000015001, ENSGALG00000002175, ENSGALG00000006097, ENSGALG00000001264, ENSGALG00000014485, ENSGALG00000006566, ENSGALG00000007641, ENSGALG00000005030, ENSGALG00000005321, ENSGALG00000000379, ENSGALG00000014615, ENSGALG00000007582, ENSGALG00000007952	1755	37	8994	2.07762	1	0.790621	12.5782
GOTERM_BP_DIRECT	GO:0045184~establishment of protein localization	10	0.396668	0.0083617	ENSGALG00000008747, ENSGALG00000016889, ENSGALG00000000208, ENSGALG00000006639, ENSGALG00000004901, ENSGALG00000002175, ENSGALG00000003875, ENSGALG00000008866, ENSGALG00000016895, ENSGALG00000015377	1755	20	8994	2.56239	1	0.8167	14.3106
GOTERM_BP_DIRECT	GO:0000381~regulation of alternative mRNA splicing, via spliceosome	10	0.396668	0.0083617	ENSGALG00000008530, ENSGALG00000007937, ENSGALG00000004186, ENSGALG00000009288, ENSGALG00000006457, ENSGALG00000009332, ENSGALG00000017357, ENSGALG00000006531, ENSGALG00000002144, ENSGALG00000001962	1755	20	8994	2.56239	1	0.8167	14.3106
GOTERM_BP_DIRECT	GO:0016477~cell migration	29	1.15034	0.00918329	ENSGALG00000013782, ENSGALG00000015022, ENSGALG00000021128, ENSGALG00000003855, ENSGALG00000003295, ENSGALG00000025929, ENSGALG00000008974, ENSGALG00000004538, ENSGALG00000002699, ENSGALG00000028543, ENSGALG00000013427, ENSGALG00000015403, ENSGALG00000008609, ENSGALG00000005715, ENSGALG00000010053, ENSGALG00000014729, ENSGALG00000009650, ENSGALG00000008537, ENSGALG00000009612, ENSGALG00000011432,…	1755	93	8994	1.59805	1	0.828984	15.6071
GOTERM_BP_DIRECT	GO:0035385~Roundabout signaling pathway	6	0.238001	0.00927841	ENSGALG00000003806, ENSGALG00000015511, ENSGALG00000003717, ENSGALG00000026736, ENSGALG00000011269, ENSGALG00000001916	1755	8	8994	3.84359	1	0.816429	15.756
GOTERM_BP_DIRECT	GO:0006405~RNA export from nucleus	6	0.238001	0.00927841	ENSGALG00000010341, ENSGALG00000003688, ENSGALG00000012720, ENSGALG00000002107, ENSGALG00000011091, ENSGALG00000004856	1755	8	8994	3.84359	1	0.816429	15.756
GOTERM_BP_DIRECT	GO:0045892~negative regulation of transcription, DNA-templated	44	1.74534	0.00979285	ENSGALG00000008435, ENSGALG00000002781, ENSGALG00000003891, ENSGALG00000016633, ENSGALG00000016433, ENSGALG00000003272, ENSGALG00000012702, ENSGALG00000009241, ENSGALG00000012037, ENSGALG00000025759, ENSGALG00000016546, ENSGALG00000003473, ENSGALG00000015422, ENSGALG00000013626, ENSGALG00000001000, ENSGALG00000011038, ENSGALG00000010114, ENSGALG00000009690, ENSGALG00000009064, ENSGALG00000005035,…	1755	157	8994	1.43625	1	0.818116	16.5569
GOTERM_BP_DIRECT	GO:0007052~mitotic spindle organization	8	0.317334	0.0100312	ENSGALG00000002090, ENSGALG00000007021, ENSGALG00000007768, ENSGALG00000001475, ENSGALG00000014737, ENSGALG00000010900, ENSGALG00000008585, ENSGALG00000014801	1755	14	8994	2.92845	1	0.811132	16.9255
GOTERM_BP_DIRECT	GO:0007049~cell cycle	16	0.634669	0.0101762	ENSGALG00000013310, ENSGALG00000009476, ENSGALG00000003855, ENSGALG00000003045, ENSGALG00000017384, ENSGALG00000016042, ENSGALG00000025810, ENSGALG00000003786, ENSGALG00000008382, ENSGALG00000009233, ENSGALG00000003522, ENSGALG00000006648, ENSGALG00000001126, ENSGALG00000016676, ENSGALG00000014916, ENSGALG00000000657	1755	42	8994	1.9523	1	0.801587	17.149
GOTERM_BP_DIRECT	GO:0006351~transcription, DNA-templated	98	3.88735	0.0104247	ENSGALG00000016397, ENSGALG00000006966, ENSGALG00000010774, ENSGALG00000015813, ENSGALG00000014834, ENSGALG00000017218, ENSGALG00000010461, ENSGALG00000003272, ENSGALG00000012702, ENSGALG00000025929, ENSGALG00000001229, ENSGALG00000007520, ENSGALG00000004304, ENSGALG00000008383, ENSGALG00000003522, ENSGALG00000016546, ENSGALG00000005983, ENSGALG00000017050, ENSGALG00000027835, ENSGALG00000013649,…	1755	401	8994	1.25244	1	0.795681	17.5309
GOTERM_BP_DIRECT	GO:0048813~dendrite morphogenesis	11	0.436335	0.0104711	ENSGALG00000015022, ENSGALG00000010533, ENSGALG00000016886, ENSGALG00000006560, ENSGALG00000007993, ENSGALG00000007130, ENSGALG00000008501, ENSGALG00000027853, ENSGALG00000002789, ENSGALG00000009723, ENSGALG00000005621	1755	24	8994	2.34886	1	0.78376	17.6019
GOTERM_BP_DIRECT	GO:0018108~peptidyl-tyrosine phosphorylation	14	0.555335	0.0113712	ENSGALG00000015022, ENSGALG00000004741, ENSGALG00000016438, ENSGALG00000015403, ENSGALG00000008609, ENSGALG00000014749, ENSGALG00000015728, ENSGALG00000008537, ENSGALG00000009495, ENSGALG00000005256, ENSGALG00000008631, ENSGALG00000015593, ENSGALG00000015556, ENSGALG00000013929	1755	35	8994	2.04991	1	0.798058	18.9697
GOTERM_BP_DIRECT	GO:0006289~nucleotide-excision repair	9	0.357001	0.013927	ENSGALG00000003072, ENSGALG00000012618, ENSGALG00000010719, ENSGALG00000007510, ENSGALG00000017073, ENSGALG00000011515, ENSGALG00000014982, ENSGALG00000010700, ENSGALG00000016860	1755	18	8994	2.56239	1	0.848807	22.7371
GOTERM_BP_DIRECT	GO:0030900~forebrain development	11	0.436335	0.0144616	ENSGALG00000011300, ENSGALG00000007843, ENSGALG00000015022, ENSGALG00000007000, ENSGALG00000015770, ENSGALG00000003855, ENSGALG00000008400, ENSGALG00000010858, ENSGALG00000002375, ENSGALG00000004581, ENSGALG00000004270	1755	25	8994	2.25491	1	0.849257	23.504
GOTERM_BP_DIRECT	GO:0007059~chromosome segregation	14	0.555335	0.0146931	ENSGALG00000008579, ENSGALG00000002781, ENSGALG00000003922, ENSGALG00000010900, ENSGALG00000013494, ENSGALG00000005090, ENSGALG00000006428, ENSGALG00000014801, ENSGALG00000005132, ENSGALG00000001632, ENSGALG00000007537, ENSGALG00000017024, ENSGALG00000009854, ENSGALG00000003681	1755	36	8994	1.99297	1	0.843764	23.8337
GOTERM_BP_DIRECT	GO:0006325~chromatin organization	5	0.198334	0.0154445	ENSGALG00000011091, ENSGALG00000002634, ENSGALG00000003297, ENSGALG00000004288, ENSGALG00000014991	1755	6	8994	4.27066	1	0.848474	24.895
GOTERM_BP_DIRECT	GO:0006268~DNA unwinding involved in DNA replication	5	0.198334	0.0154445	ENSGALG00000011300, ENSGALG00000003922, ENSGALG00000012348, ENSGALG00000006037, ENSGALG00000012915	1755	6	8994	4.27066	1	0.848474	24.895
GOTERM_BP_DIRECT	GO:0006334~nucleosome assembly	17	0.674336	0.0164989	ENSGALG00000006037, ENSGALG00000011759, ENSGALG00000016042, ENSGALG00000004701, ENSGALG00000002286, ENSGALG00000002197, ENSGALG00000011783, ENSGALG00000027594, ENSGALG00000027064, ENSGALG00000010079, ENSGALG00000001126, ENSGALG00000009913, ENSGALG00000010238, ENSGALG00000027571, ENSGALG00000004794, ENSGALG00000020078, ENSGALG00000005035	1755	48	8994	1.81503	1	0.857988	26.3608
GOTERM_BP_DIRECT	GO:0007411~axon guidance	22	0.87267	0.0166075	ENSGALG00000002294, ENSGALG00000008716, ENSGALG00000008930, ENSGALG00000008537, ENSGALG00000010664, ENSGALG00000010663, ENSGALG00000009612, ENSGALG00000008501, ENSGALG00000008974, ENSGALG00000015152, ENSGALG00000000280, ENSGALG00000004741, ENSGALG00000011581, ENSGALG00000000227, ENSGALG00000001183, ENSGALG00000015348, ENSGALG00000001774, ENSGALG00000015511, ENSGALG00000009523, ENSGALG00000001768,…	1755	68	8994	1.65802	1	0.850938	26.5101
GOTERM_BP_DIRECT	GO:0007626~locomotory behavior	18	0.714002	0.0167403	ENSGALG00000004653, ENSGALG00000015111, ENSGALG00000003930, ENSGALG00000002124, ENSGALG00000005768, ENSGALG00000010094, ENSGALG00000003999, ENSGALG00000004472, ENSGALG00000010533, ENSGALG00000005853, ENSGALG00000015967, ENSGALG00000015422, ENSGALG00000005801, ENSGALG00000015419, ENSGALG00000009100, ENSGALG00000003005, ENSGALG00000012208, ENSGALG00000008947	1755	52	8994	1.77396	1	0.844422	26.6925
GOTERM_BP_DIRECT	GO:0090307~mitotic spindle assembly	10	0.396668	0.0170634	ENSGALG00000006267, ENSGALG00000003503, ENSGALG00000016929, ENSGALG00000014737, ENSGALG00000008713, ENSGALG00000003806, ENSGALG00000016836, ENSGALG00000009854, ENSGALG00000016350, ENSGALG00000001017	1755	22	8994	2.32945	1	0.841347	27.1343
GOTERM_BP_DIRECT	GO:0060348~bone development	10	0.396668	0.0170634	ENSGALG00000005064, ENSGALG00000006309, ENSGALG00000016509, ENSGALG00000002831, ENSGALG00000015705, ENSGALG00000005930, ENSGALG00000004593, ENSGALG00000009378, ENSGALG00000006880, ENSGALG00000017050	1755	22	8994	2.32945	1	0.841347	27.1343
GOTERM_BP_DIRECT	GO:0042073~intraciliary transport	6	0.238001	0.0175488	ENSGALG00000011847, ENSGALG00000003854, ENSGALG00000005707, ENSGALG00000009224, ENSGALG00000001801, ENSGALG00000004236	1755	9	8994	3.41652	1	0.841144	27.7932
GOTERM_BP_DIRECT	GO:0051382~kinetochore assembly	6	0.238001	0.0175488	ENSGALG00000001632, ENSGALG00000014788, ENSGALG00000011683, ENSGALG00000027454, ENSGALG00000028900, ENSGALG00000024481	1755	9	8994	3.41652	1	0.841144	27.7932
GOTERM_BP_DIRECT	GO:0032508~DNA duplex unwinding	9	0.357001	0.0200227	ENSGALG00000005279, ENSGALG00000008256, ENSGALG00000011932, ENSGALG00000009032, ENSGALG00000011492, ENSGALG00000004037, ENSGALG00000016676, ENSGALG00000011515, ENSGALG00000006794	1755	19	8994	2.42753	1	0.87041	31.0653
GOTERM_BP_DIRECT	GO:0021915~neural tube development	10	0.396668	0.0232917	ENSGALG00000012023, ENSGALG00000011091, ENSGALG00000002988, ENSGALG00000010170, ENSGALG00000009612, ENSGALG00000017334, ENSGALG00000002375, ENSGALG00000004270, ENSGALG00000001264, ENSGALG00000013034	1755	23	8994	2.22817	1	0.901391	35.1742
GOTERM_BP_DIRECT	GO:0007409~axonogenesis	17	0.674336	0.0244593	ENSGALG00000004695, ENSGALG00000006681, ENSGALG00000008494, ENSGALG00000011269, ENSGALG00000028851, ENSGALG00000007732, ENSGALG00000002375, ENSGALG00000004538, ENSGALG00000011271, ENSGALG00000011300, ENSGALG00000011270, ENSGALG00000016905, ENSGALG00000001475, ENSGALG00000026736, ENSGALG00000010967, ENSGALG00000027853, ENSGALG00000026214	1755	50	8994	1.74243	1	0.90653	36.5848
GOTERM_BP_DIRECT	GO:0071481~cellular response to X-ray	4	0.158667	0.0252998	ENSGALG00000009241, ENSGALG00000011932, ENSGALG00000011492, ENSGALG00000003473	1755	4	8994	5.12479	1	0.908346	37.5823
GOTERM_BP_DIRECT	GO:0030174~regulation of DNA-dependent DNA replication initiation	4	0.158667	0.0252998	ENSGALG00000012856, ENSGALG00000013784, ENSGALG00000013438, ENSGALG00000006631	1755	4	8994	5.12479	1	0.908346	37.5823
GOTERM_BP_DIRECT	GO:0045199~maintenance of epithelial cell apical/basal polarity	4	0.158667	0.0252998	ENSGALG00000001169, ENSGALG00000000839, ENSGALG00000004198, ENSGALG00000012170	1755	4	8994	5.12479	1	0.908346	37.5823
GOTERM_BP_DIRECT	GO:0018243~protein O-linked glycosylation via threonine	4	0.158667	0.0252998	ENSGALG00000011106, ENSGALG00000006233, ENSGALG00000010960, ENSGALG00000013135	1755	4	8994	5.12479	1	0.908346	37.5823
GOTERM_BP_DIRECT	GO:0034446~substrate adhesion-dependent cell spreading	11	0.436335	0.0256724	ENSGALG00000008747, ENSGALG00000004504, ENSGALG00000003855, ENSGALG00000008537, ENSGALG00000005321, ENSGALG00000007905, ENSGALG00000002175, ENSGALG00000003875, ENSGALG00000008631, ENSGALG00000007130, ENSGALG00000003578	1755	27	8994	2.08788	1	0.906027	38.0197
GOTERM_BP_DIRECT	GO:0051276~chromosome organization	7	0.277668	0.026637	ENSGALG00000002514, ENSGALG00000001506, ENSGALG00000014811, ENSGALG00000010356, ENSGALG00000017073, ENSGALG00000009553, ENSGALG00000013811	1755	13	8994	2.7595	1	0.908822	39.1386
GOTERM_BP_DIRECT	GO:0001501~skeletal system development	14	0.555335	0.0291295	ENSGALG00000016293, ENSGALG00000011696, ENSGALG00000006725, ENSGALG00000010957, ENSGALG00000015177, ENSGALG00000009641, ENSGALG00000017295, ENSGALG00000004960, ENSGALG00000000044, ENSGALG00000002659, ENSGALG00000004288, ENSGALG00000015624, ENSGALG00000021135, ENSGALG00000003238	1755	39	8994	1.83967	1	0.922691	41.9422
GOTERM_BP_DIRECT	GO:0006261~DNA-dependent DNA replication	6	0.238001	0.0295376	ENSGALG00000010030, ENSGALG00000017064, ENSGALG00000008703, ENSGALG00000012237, ENSGALG00000014924, ENSGALG00000026517	1755	10	8994	3.07487	1	0.920816	42.3894
GOTERM_BP_DIRECT	GO:0010165~response to X-ray	6	0.238001	0.0295376	ENSGALG00000008256, ENSGALG00000008962, ENSGALG00000014732, ENSGALG00000017073, ENSGALG00000026865, ENSGALG00000015620	1755	10	8994	3.07487	1	0.920816	42.3894
GOTERM_BP_DIRECT	GO:0010389~regulation of G2/M transition of mitotic cell cycle	5	0.198334	0.030512	ENSGALG00000017015, ENSGALG00000002175, ENSGALG00000025810, ENSGALG00000011881, ENSGALG00000009690	1755	7	8994	3.66056	1	0.922801	43.4441
GOTERM_BP_DIRECT	GO:0098609~cell-cell adhesion	11	0.436335	0.0331491	ENSGALG00000008969, ENSGALG00000002661, ENSGALG00000008716, ENSGALG00000008220, ENSGALG00000001121, ENSGALG00000004161, ENSGALG00000016855, ENSGALG00000011319, ENSGALG00000004143, ENSGALG00000027198, ENSGALG00000006657	1755	28	8994	2.01331	1	0.934428	46.2077
GOTERM_BP_DIRECT	GO:0060271~cilium morphogenesis	11	0.436335	0.0331491	ENSGALG00000012025, ENSGALG00000010956, ENSGALG00000026722, ENSGALG00000011177, ENSGALG00000006532, ENSGALG00000001652, ENSGALG00000020415, ENSGALG00000012159, ENSGALG00000003219, ENSGALG00000026491, ENSGALG00000005128	1755	28	8994	2.01331	1	0.934428	46.2077
GOTERM_BP_DIRECT	GO:0006890~retrograde vesicle-mediated transport, Golgi to ER	9	0.357001	0.0374299	ENSGALG00000026278, ENSGALG00000005357, ENSGALG00000006015, ENSGALG00000007912, ENSGALG00000003153, ENSGALG00000017320, ENSGALG00000007430, ENSGALG00000006156, ENSGALG00000009153	1755	21	8994	2.19634	1	0.951013	50.4235
GOTERM_BP_DIRECT	GO:0097150~neuronal stem cell population maintenance	7	0.277668	0.0390914	ENSGALG00000011182, ENSGALG00000009020, ENSGALG00000003720, ENSGALG00000015399, ENSGALG00000003324, ENSGALG00000015119, ENSGALG00000002375	1755	14	8994	2.56239	1	0.954303	51.9741
GOTERM_BP_DIRECT	GO:0000281~mitotic cytokinesis	7	0.277668	0.0390914	ENSGALG00000001798, ENSGALG00000001475, ENSGALG00000001183, ENSGALG00000006639, ENSGALG00000016759, ENSGALG00000008095, ENSGALG00000008584	1755	14	8994	2.56239	1	0.954303	51.9741
GOTERM_BP_DIRECT	GO:0031297~replication fork processing	7	0.277668	0.0390914	ENSGALG00000007843, ENSGALG00000015513, ENSGALG00000008256, ENSGALG00000010636, ENSGALG00000011475, ENSGALG00000007676, ENSGALG00000024481	1755	14	8994	2.56239	1	0.954303	51.9741
GOTERM_BP_DIRECT	GO:0007420~brain development	19	0.753669	0.0393774	ENSGALG00000001067, ENSGALG00000012219, ENSGALG00000016509, ENSGALG00000009732, ENSGALG00000027918, ENSGALG00000008431, ENSGALG00000006445, ENSGALG00000017073, ENSGALG00000011835, ENSGALG00000011880, ENSGALG00000000280, ENSGALG00000002199, ENSGALG00000004741, ENSGALG00000000227, ENSGALG00000004794, ENSGALG00000002001, ENSGALG00000015593, ENSGALG00000007314, ENSGALG00000011371	1755	61	8994	1.59624	1	0.952356	52.2363
GOTERM_BP_DIRECT	GO:1903955~positive regulation of protein targeting to mitochondrion	13	0.515668	0.0433183	ENSGALG00000006586, ENSGALG00000010119, ENSGALG00000005931, ENSGALG00000002123, ENSGALG00000004366, ENSGALG00000009881, ENSGALG00000002124, ENSGALG00000015422, ENSGALG00000002250, ENSGALG00000009061, ENSGALG00000011745, ENSGALG00000005595, ENSGALG00000001848	1755	37	8994	1.8006	1	0.962634	55.7146
GOTERM_BP_DIRECT	GO:0061512~protein localization to cilium	6	0.238001	0.0456291	ENSGALG00000002719, ENSGALG00000011046, ENSGALG00000009318, ENSGALG00000010956, ENSGALG00000005707, ENSGALG00000016477	1755	11	8994	2.79534	1	0.966532	57.6413
GOTERM_BP_DIRECT	GO:0008285~negative regulation of cell proliferation	39	1.54701	0.0464905	ENSGALG00000004618, ENSGALG00000009784, ENSGALG00000012702, ENSGALG00000017235, ENSGALG00000002197, ENSGALG00000016293, ENSGALG00000005826, ENSGALG00000020249, ENSGALG00000005135, ENSGALG00000026928, ENSGALG00000005983, ENSGALG00000008362, ENSGALG00000013649, ENSGALG00000001916, ENSGALG00000004270, ENSGALG00000012115, ENSGALG00000011182, ENSGALG00000011298, ENSGALG00000005476, ENSGALG00000004098,…	1755	150	8994	1.33244	1	0.966458	58.3389
GOTERM_BP_DIRECT	GO:0008283~cell proliferation	30	1.19	0.0476608	ENSGALG00000000729, ENSGALG00000012444, ENSGALG00000013235, ENSGALG00000012755, ENSGALG00000008883, ENSGALG00000016312, ENSGALG00000008470, ENSGALG00000016299, ENSGALG00000020078, ENSGALG00000011630, ENSGALG00000006158, ENSGALG00000025876, ENSGALG00000003922, ENSGALG00000016740, ENSGALG00000011492, ENSGALG00000027629, ENSGALG00000017073, ENSGALG00000002286, ENSGALG00000011835, ENSGALG00000001334,…	1755	110	8994	1.39767	1	0.967142	59.2695
GOTERM_BP_DIRECT	GO:0045747~positive regulation of Notch signaling pathway	9	0.357001	0.0490678	ENSGALG00000011696, ENSGALG00000011182, ENSGALG00000009020, ENSGALG00000002414, ENSGALG00000013528, ENSGALG00000020939, ENSGALG00000017384, ENSGALG00000015480, ENSGALG00000002375	1755	22	8994	2.0965	1	0.968336	60.3622
GOTERM_BP_DIRECT	GO:0006367~transcription initiation from RNA polymerase II promoter	9	0.357001	0.0490678	ENSGALG00000013506, ENSGALG00000008241, ENSGALG00000017218, ENSGALG00000013600, ENSGALG00000011515, ENSGALG00000016238, ENSGALG00000002057, ENSGALG00000002144, ENSGALG00000016995	1755	22	8994	2.0965	1	0.968336	60.3622
GOTERM_BP_DIRECT	GO:0006284~base-excision repair	9	0.357001	0.0490678	ENSGALG00000006651, ENSGALG00000003072, ENSGALG00000028998, ENSGALG00000004037, ENSGALG00000014924, ENSGALG00000021285, ENSGALG00000010719, ENSGALG00000028691, ENSGALG00000010700	1755	22	8994	2.0965	1	0.968336	60.3622
GOTERM_BP_DIRECT	GO:0030199~collagen fibril organization	9	0.357001	0.0490678	ENSGALG00000009241, ENSGALG00000006725, ENSGALG00000011271, ENSGALG00000009641, ENSGALG00000005180, ENSGALG00000009612, ENSGALG00000003770, ENSGALG00000004325, ENSGALG00000002546	1755	22	8994	2.0965	1	0.968336	60.3622
GOTERM_CC_DIRECT	GO:0005654~nucleoplasm	237	9.40103	6.48974e-07	ENSGALG00000009547, ENSGALG00000010178, ENSGALG00000014263, ENSGALG00000006037, ENSGALG00000005768, ENSGALG00000006426, ENSGALG00000008974, ENSGALG00000005277, ENSGALG00000005279, ENSGALG00000027838, ENSGALG00000011138, ENSGALG00000011036, ENSGALG00000027835, ENSGALG00000026999, ENSGALG00000001540, ENSGALG00000017070, ENSGALG00000017073, ENSGALG00000013889, ENSGALG00000009250, ENSGALG00000008233,…	1926	932	10057	1.32784	0.000454179	0.000454179	0.000978688
GOTERM_CC_DIRECT	GO:0000784~nuclear chromosome, telomeric region	32	1.26934	1.25237e-06	ENSGALG00000012856, ENSGALG00000016633, ENSGALG00000006037, ENSGALG00000009525, ENSGALG00000014811, ENSGALG00000024172, ENSGALG00000012448, ENSGALG00000003072, ENSGALG00000012348, ENSGALG00000011038, ENSGALG00000013926, ENSGALG00000006794, ENSGALG00000020078, ENSGALG00000008938, ENSGALG00000009032, ENSGALG00000009677, ENSGALG00000011492, ENSGALG00000008962, ENSGALG00000017073, ENSGALG00000004571,…	1926	70	10057	2.38706	0.000876277	0.000438235	0.00188864
GOTERM_CC_DIRECT	GO:0036064~ciliary basal body	21	0.833003	0.000187433	ENSGALG00000017148, ENSGALG00000008763, ENSGALG00000016509, ENSGALG00000011847, ENSGALG00000003854, ENSGALG00000028851, ENSGALG00000006532, ENSGALG00000016895, ENSGALG00000011880, ENSGALG00000016477, ENSGALG00000012025, ENSGALG00000009954, ENSGALG00000001798, ENSGALG00000026741, ENSGALG00000009318, ENSGALG00000016728, ENSGALG00000013745, ENSGALG00000015037, ENSGALG00000004236, ENSGALG00000009690,…	1926	47	10057	2.3331	0.122971	0.0427957	0.282288
GOTERM_CC_DIRECT	GO:0030496~midbody	25	0.99167	0.000193445	ENSGALG00000005676, ENSGALG00000008713, ENSGALG00000005982, ENSGALG00000013208, ENSGALG00000002175, ENSGALG00000017384, ENSGALG00000010641, ENSGALG00000008460, ENSGALG00000001262, ENSGALG00000008382, ENSGALG00000007537, ENSGALG00000009157, ENSGALG00000001183, ENSGALG00000006639, ENSGALG00000003085, ENSGALG00000016759, ENSGALG00000008095, ENSGALG00000001000, ENSGALG00000001652, ENSGALG00000009854,…	1926	61	10057	2.14004	0.126655	0.0332894	0.29133
GOTERM_CC_DIRECT	GO:0071013~catalytic step 2 spliceosome	24	0.952003	0.000306564	ENSGALG00000013590, ENSGALG00000026999, ENSGALG00000007937, ENSGALG00000014747, ENSGALG00000015830, ENSGALG00000001540, ENSGALG00000001283, ENSGALG00000016501, ENSGALG00000000615, ENSGALG00000000137, ENSGALG00000003658, ENSGALG00000000408, ENSGALG00000009250, ENSGALG00000021679, ENSGALG00000004486, ENSGALG00000008530, ENSGALG00000000988, ENSGALG00000006457, ENSGALG00000010677, ENSGALG00000014756,…	1926	59	10057	2.12408	0.193158	0.0420173	0.461321
GOTERM_CC_DIRECT	GO:0005813~centrosome	68	2.69734	0.000320208	ENSGALG00000009476, ENSGALG00000014737, ENSGALG00000028851, ENSGALG00000001513, ENSGALG00000010325, ENSGALG00000008974, ENSGALG00000001229, ENSGALG00000002197, ENSGALG00000008382, ENSGALG00000001262, ENSGALG00000012087, ENSGALG00000016836, ENSGALG00000009854, ENSGALG00000013745, ENSGALG00000016350, ENSGALG00000012987, ENSGALG00000026865, ENSGALG00000004236, ENSGALG00000021365, ENSGALG00000008811,…	1926	236	10057	1.50456	0.20083	0.0366742	0.481806
GOTERM_CC_DIRECT	GO:0005634~nucleus	418	16.5807	0.0004544	ENSGALG00000001329, ENSGALG00000028236, ENSGALG00000009744, ENSGALG00000011522, ENSGALG00000010461, ENSGALG00000006428, ENSGALG00000001229, ENSGALG00000011138, ENSGALG00000011963, ENSGALG00000001126, ENSGALG00000006525, ENSGALG00000000364, ENSGALG00000026790, ENSGALG00000017070, ENSGALG00000017073, ENSGALG00000011835, ENSGALG00000009157, ENSGALG00000001136, ENSGALG00000001037, ENSGALG00000009553,…	1926	1905	10057	1.14576	0.272508	0.0444329	0.683075
GOTERM_CC_DIRECT	GO:0005730~nucleolus	103	4.08568	0.000491591	ENSGALG00000010178, ENSGALG00000026231, ENSGALG00000014737, ENSGALG00000004817, ENSGALG00000003373, ENSGALG00000012361, ENSGALG00000001126, ENSGALG00000013064, ENSGALG00000015033, ENSGALG00000013590, ENSGALG00000026999, ENSGALG00000015649, ENSGALG00000011835, ENSGALG00000013889, ENSGALG00000015314, ENSGALG00000009615, ENSGALG00000013935, ENSGALG00000010973, ENSGALG00000000150, ENSGALG00000005441,…	1926	394	10057	1.36506	0.291212	0.0421124	0.73879
GOTERM_CC_DIRECT	GO:0042382~paraspeckles	6	0.238001	0.00129075	ENSGALG00000002514, ENSGALG00000019355, ENSGALG00000003084, ENSGALG00000000377, ENSGALG00000017142, ENSGALG00000005507	1926	6	10057	5.2217	0.595099	0.0955759	1.92895
GOTERM_CC_DIRECT	GO:0000922~spindle pole	17	0.674336	0.00130505	ENSGALG00000009722, ENSGALG00000003540, ENSGALG00000014737, ENSGALG00000012747, ENSGALG00000004515, ENSGALG00000010273, ENSGALG00000008325, ENSGALG00000006267, ENSGALG00000012386, ENSGALG00000008585, ENSGALG00000009854, ENSGALG00000011967, ENSGALG00000012969, ENSGALG00000012378, ENSGALG00000009690, ENSGALG00000012561, ENSGALG00000001942	1926	39	10057	2.27613	0.599136	0.0873595	1.95012
GOTERM_CC_DIRECT	GO:0043240~Fanconi anaemia nuclear complex	8	0.317334	0.00148822	ENSGALG00000000516, ENSGALG00000002561, ENSGALG00000012618, ENSGALG00000002009, ENSGALG00000016569, ENSGALG00000006658, ENSGALG00000003660, ENSGALG00000024481	1926	11	10057	3.7976	0.647439	0.0904231	2.22097
GOTERM_CC_DIRECT	GO:0000777~condensed chromosome kinetochore	10	0.396668	0.00185394	ENSGALG00000003438, ENSGALG00000007537, ENSGALG00000014753, ENSGALG00000014788, ENSGALG00000010900, ENSGALG00000027454, ENSGALG00000010995, ENSGALG00000028900, ENSGALG00000014801, ENSGALG00000024481	1926	17	10057	3.07159	0.727186	0.102594	2.75966
GOTERM_CC_DIRECT	GO:0016607~nuclear speck	22	0.87267	0.0021559	ENSGALG00000006651, ENSGALG00000000729, ENSGALG00000012115, ENSGALG00000009332, ENSGALG00000011870, ENSGALG00000011745, ENSGALG00000004311, ENSGALG00000004324, ENSGALG00000004133, ENSGALG00000009421, ENSGALG00000008530, ENSGALG00000000988, ENSGALG00000004186, ENSGALG00000012952, ENSGALG00000016198, ENSGALG00000000533, ENSGALG00000013935, ENSGALG00000017357, ENSGALG00000017142, ENSGALG00000007581,…	1926	59	10057	1.94708	0.779257	0.109714	3.20234
GOTERM_CC_DIRECT	GO:0016020~membrane	149	5.91035	0.00354622	ENSGALG00000012856, ENSGALG00000016584, ENSGALG00000014737, ENSGALG00000010175, ENSGALG00000001491, ENSGALG00000017218, ENSGALG00000004817, ENSGALG00000007040, ENSGALG00000017062, ENSGALG00000008043, ENSGALG00000009899, ENSGALG00000005808, ENSGALG00000004897, ENSGALG00000000227, ENSGALG00000001611, ENSGALG00000016836, ENSGALG00000006525, ENSGALG00000011036, ENSGALG00000012987, ENSGALG00000006794,…	1926	633	10057	1.22912	0.916822	0.162745	5.21645
GOTERM_CC_DIRECT	GO:0005814~centriole	19	0.753669	0.00378431	ENSGALG00000017148, ENSGALG00000019336, ENSGALG00000010713, ENSGALG00000007021, ENSGALG00000003922, ENSGALG00000008713, ENSGALG00000005302, ENSGALG00000012361, ENSGALG00000016895, ENSGALG00000012025, ENSGALG00000001798, ENSGALG00000026741, ENSGALG00000010195, ENSGALG00000005707, ENSGALG00000005806, ENSGALG00000016836, ENSGALG00000013776, ENSGALG00000004767, ENSGALG00000016728	1926	50	10057	1.98425	0.929634	0.162167	5.5574
GOTERM_CC_DIRECT	GO:0042555~MCM complex	6	0.238001	0.00380239	ENSGALG00000015513, ENSGALG00000012348, ENSGALG00000006037, ENSGALG00000012915, ENSGALG00000016676, ENSGALG00000012546	1926	7	10057	4.47575	0.930522	0.153522	5.58325
GOTERM_CC_DIRECT	GO:0000775~chromosome, centromeric region	12	0.476002	0.00386061	ENSGALG00000008579, ENSGALG00000007537, ENSGALG00000011683, ENSGALG00000008713, ENSGALG00000013494, ENSGALG00000011914, ENSGALG00000004687, ENSGALG00000010273, ENSGALG00000011038, ENSGALG00000020210, ENSGALG00000011281, ENSGALG00000016692	1926	25	10057	2.50642	0.933307	0.147237	5.66642
GOTERM_CC_DIRECT	GO:0016363~nuclear matrix	17	0.674336	0.00425193	ENSGALG00000006651, ENSGALG00000013310, ENSGALG00000010027, ENSGALG00000014554, ENSGALG00000014732, ENSGALG00000008054, ENSGALG00000016312, ENSGALG00000005507, ENSGALG00000001262, ENSGALG00000008256, ENSGALG00000002514, ENSGALG00000006113, ENSGALG00000000377, ENSGALG00000014692, ENSGALG00000008585, ENSGALG00000017142, ENSGALG00000009690	1926	43	10057	2.06439	0.949344	0.152704	6.22374
GOTERM_CC_DIRECT	GO:0000776~kinetochore	16	0.634669	0.00511351	ENSGALG00000009722, ENSGALG00000005038, ENSGALG00000016609, ENSGALG00000013208, ENSGALG00000010325, ENSGALG00000014801, ENSGALG00000004224, ENSGALG00000009934, ENSGALG00000011683, ENSGALG00000012160, ENSGALG00000028900, ENSGALG00000012387, ENSGALG00000009854, ENSGALG00000011967, ENSGALG00000001644, ENSGALG00000009690	1926	40	10057	2.08868	0.972364	0.172111	7.43996
GOTERM_CC_DIRECT	GO:0005884~actin filament	15	0.595002	0.00805198	ENSGALG00000011170, ENSGALG00000015022, ENSGALG00000014860, ENSGALG00000009650, ENSGALG00000003855, ENSGALG00000007700, ENSGALG00000007712, ENSGALG00000008253, ENSGALG00000015898, ENSGALG00000005930, ENSGALG00000002647, ENSGALG00000003717, ENSGALG00000007130, ENSGALG00000009723, ENSGALG00000007952	1926	38	10057	2.0612	0.996515	0.24645	11.4781
GOTERM_CC_DIRECT	GO:0030126~COPI vesicle coat	6	0.238001	0.00854325	ENSGALG00000005357, ENSGALG00000006015, ENSGALG00000003153, ENSGALG00000005869, ENSGALG00000007430, ENSGALG00000009153	1926	8	10057	3.91628	0.997536	0.248736	12.137
GOTERM_CC_DIRECT	GO:0005876~spindle microtubule	9	0.357001	0.012457	ENSGALG00000002719, ENSGALG00000007768, ENSGALG00000014737, ENSGALG00000008713, ENSGALG00000003085, ENSGALG00000005090, ENSGALG00000009111, ENSGALG00000002634, ENSGALG00000008584	1926	18	10057	2.61085	0.999845	0.328908	17.2246
GOTERM_CC_DIRECT	GO:0005694~chromosome	12	0.476002	0.014224	ENSGALG00000008256, ENSGALG00000005452, ENSGALG00000003922, ENSGALG00000009071, ENSGALG00000009843, ENSGALG00000013422, ENSGALG00000009553, ENSGALG00000003681, ENSGALG00000004195, ENSGALG00000004324, ENSGALG00000009837, ENSGALG00000007520	1926	29	10057	2.1607	0.999956	0.35339	19.4302
GOTERM_CC_DIRECT	GO:0005604~basement membrane	15	0.595002	0.0206871	ENSGALG00000016584, ENSGALG00000014804, ENSGALG00000004960, ENSGALG00000007905, ENSGALG00000008980, ENSGALG00000002546, ENSGALG00000000280, ENSGALG00000006725, ENSGALG00000011200, ENSGALG00000003726, ENSGALG00000005426, ENSGALG00000014233, ENSGALG00000003770, ENSGALG00000008367, ENSGALG00000003578	1926	42	10057	1.86489	1	0.456487	27.0391
GOTERM_CC_DIRECT	GO:0017053~transcriptional repressor complex	12	0.476002	0.0240519	ENSGALG00000007555, ENSGALG00000012037, ENSGALG00000009233, ENSGALG00000006099, ENSGALG00000003882, ENSGALG00000002634, ENSGALG00000004288, ENSGALG00000014982, ENSGALG00000027823, ENSGALG00000011275, ENSGALG00000001644, ENSGALG00000001229	1926	31	10057	2.0213	1	0.494235	30.7295
GOTERM_CC_DIRECT	GO:0005664~nuclear origin of replication recognition complex	5	0.198334	0.0286049	ENSGALG00000004342, ENSGALG00000008234, ENSGALG00000006037, ENSGALG00000012448, ENSGALG00000010623	1926	7	10057	3.72979	1	0.542218	35.4461
GOTERM_CC_DIRECT	GO:0016581~NuRD complex	5	0.198334	0.0286049	ENSGALG00000003522, ENSGALG00000016546, ENSGALG00000013565, ENSGALG00000003297, ENSGALG00000014991	1926	7	10057	3.72979	1	0.542218	35.4461
GOTERM_CC_DIRECT	GO:0030992~intraciliary transport particle B	7	0.277668	0.0359645	ENSGALG00000016509, ENSGALG00000011847, ENSGALG00000003854, ENSGALG00000005707, ENSGALG00000009224, ENSGALG00000001801, ENSGALG00000004236	1926	14	10057	2.61085	1	0.613102	42.441
GOTERM_CC_DIRECT	GO:0035098~ESC/E(Z) complex	7	0.277668	0.0359645	ENSGALG00000003277, ENSGALG00000005084, ENSGALG00000003522, ENSGALG00000016546, ENSGALG00000012702, ENSGALG00000004794, ENSGALG00000014991	1926	14	10057	2.61085	1	0.613102	42.441
GOTERM_CC_DIRECT	GO:0005737~cytoplasm	409	16.2237	0.0381424	ENSGALG00000001329, ENSGALG00000009744, ENSGALG00000011421, ENSGALG00000017062, ENSGALG00000006427, ENSGALG00000006428, ENSGALG00000006426, ENSGALG00000001229, ENSGALG00000011326, ENSGALG00000011329, ENSGALG00000000364, ENSGALG00000011036, ENSGALG00000016781, ENSGALG00000007191, ENSGALG00000027835, ENSGALG00000010313, ENSGALG00000009157, ENSGALG00000001037, ENSGALG00000009553, ENSGALG00000009554,…	1926	1984	10057	1.07645	1	0.621758	44.3711
GOTERM_CC_DIRECT	GO:0000790~nuclear chromatin	27	1.071	0.040072	ENSGALG00000008431, ENSGALG00000002820, ENSGALG00000009525, ENSGALG00000008883, ENSGALG00000016617, ENSGALG00000007676, ENSGALG00000016042, ENSGALG00000009621, ENSGALG00000027113, ENSGALG00000004304, ENSGALG00000010255, ENSGALG00000003427, ENSGALG00000003522, ENSGALG00000001093, ENSGALG00000027315, ENSGALG00000013565, ENSGALG00000001126, ENSGALG00000005983, ENSGALG00000006794, ENSGALG00000012969,…	1926	97	10057	1.45346	1	0.62737	46.0305
GOTERM_CC_DIRECT	GO:0005637~nuclear inner membrane	8	0.317334	0.0413264	ENSGALG00000004559, ENSGALG00000028996, ENSGALG00000004254, ENSGALG00000014692, ENSGALG00000006083, ENSGALG00000006531, ENSGALG00000005214, ENSGALG00000000470	1926	18	10057	2.32076	1	0.626477	47.0844
GOTERM_CC_DIRECT	GO:0030057~desmosome	6	0.238001	0.0424378	ENSGALG00000012913, ENSGALG00000012790, ENSGALG00000013642, ENSGALG00000001472, ENSGALG00000002022, ENSGALG00000012561	1926	11	10057	2.8482	1	0.624389	48.002
GOTERM_CC_DIRECT	GO:0031965~nuclear membrane	28	1.11067	0.0427157	ENSGALG00000003010, ENSGALG00000008435, ENSGALG00000000424, ENSGALG00000012720, ENSGALG00000008003, ENSGALG00000003991, ENSGALG00000002272, ENSGALG00000005279, ENSGALG00000009934, ENSGALG00000015898, ENSGALG00000012087, ENSGALG00000011176, ENSGALG00000007481, ENSGALG00000001067, ENSGALG00000011473, ENSGALG00000008739, ENSGALG00000010627, ENSGALG00000016959, ENSGALG00000017202, ENSGALG00000013438,…	1926	102	10057	1.43341	1	0.615169	48.2291
GOTERM_CC_DIRECT	GO:0005819~spindle	12	0.476002	0.046853	ENSGALG00000006267, ENSGALG00000013310, ENSGALG00000013607, ENSGALG00000007537, ENSGALG00000001183, ENSGALG00000006648, ENSGALG00000011473, ENSGALG00000001652, ENSGALG00000011038, ENSGALG00000008584, ENSGALG00000012378, ENSGALG00000006657	1926	34	10057	1.84295	1	0.638643	51.5027
GOTERM_CC_DIRECT	GO:0005578~proteinaceous extracellular matrix	34	1.34867	0.0472153	ENSGALG00000001201, ENSGALG00000016945, ENSGALG00000004960, ENSGALG00000011269, ENSGALG00000003295, ENSGALG00000001559, ENSGALG00000004538, ENSGALG00000015970, ENSGALG00000006080, ENSGALG00000006725, ENSGALG00000027785, ENSGALG00000003473, ENSGALG00000027526, ENSGALG00000016902, ENSGALG00000001916, ENSGALG00000004695, ENSGALG00000005347, ENSGALG00000006864, ENSGALG00000015624, ENSGALG00000021135,…	1926	130	10057	1.36568	1	0.630564	51.7799
GOTERM_CC_DIRECT	GO:0015629~actin cytoskeleton	26	1.03134	0.047306	ENSGALG00000008667, ENSGALG00000012857, ENSGALG00000023364, ENSGALG00000028373, ENSGALG00000008043, ENSGALG00000004515, ENSGALG00000009372, ENSGALG00000010325, ENSGALG00000012448, ENSGALG00000002199, ENSGALG00000008241, ENSGALG00000004901, ENSGALG00000007528, ENSGALG00000003875, ENSGALG00000027853, ENSGALG00000010027, ENSGALG00000016602, ENSGALG00000007009, ENSGALG00000016692, ENSGALG00000004224,…	1926	94	10057	1.4443	1	0.620625	51.8491
GOTERM_CC_DIRECT	GO:0005697~telomerase holoenzyme complex	5	0.198334	0.0486666	ENSGALG00000014573, ENSGALG00000003108, ENSGALG00000016633, ENSGALG00000006596, ENSGALG00000000137	1926	8	10057	3.26356	1	0.620954	52.8758
GOTERM_MF_DIRECT	GO:0000166~nucleotide binding	63	2.49901	1.05171e-05	ENSGALG00000002653, ENSGALG00000006068, ENSGALG00000009288, ENSGALG00000008149, ENSGALG00000009332, ENSGALG00000002057, ENSGALG00000016312, ENSGALG00000004133, ENSGALG00000011132, ENSGALG00000010533, ENSGALG00000005076, ENSGALG00000002514, ENSGALG00000016198, ENSGALG00000011036, ENSGALG00000017357, ENSGALG00000013060, ENSGALG00000002612, ENSGALG00000015033, ENSGALG00000004079, ENSGALG00000026999,…	1594	198	8532	1.70309	0.0109927	0.0109927	0.0167208
GOTERM_MF_DIRECT	GO:0003682~chromatin binding	64	2.53868	4.6235e-05	ENSGALG00000002703, ENSGALG00000005084, ENSGALG00000010636, ENSGALG00000026231, ENSGALG00000007809, ENSGALG00000001491, ENSGALG00000002222, ENSGALG00000012702, ENSGALG00000016312, ENSGALG00000001229, ENSGALG00000007520, ENSGALG00000024481, ENSGALG00000002514, ENSGALG00000010079, ENSGALG00000014976, ENSGALG00000010748, ENSGALG00000003922, ENSGALG00000014365, ENSGALG00000016936, ENSGALG00000006599,…	1594	211	8532	1.62353	0.0474323	0.0240043	0.0734878
GOTERM_MF_DIRECT	GO:0004003~ATP-dependent DNA helicase activity	10	0.396668	0.000217879	ENSGALG00000005279, ENSGALG00000008256, ENSGALG00000011932, ENSGALG00000005931, ENSGALG00000012348, ENSGALG00000011492, ENSGALG00000012915, ENSGALG00000011515, ENSGALG00000006794, ENSGALG00000012969	1594	14	8532	3.82327	0.204684	0.0734974	0.345862
GOTERM_MF_DIRECT	GO:0000980~RNA polymerase II distal enhancer sequence-specific DNA binding	17	0.674336	0.000699816	ENSGALG00000010794, ENSGALG00000008494, ENSGALG00000003297, ENSGALG00000002182, ENSGALG00000002286, ENSGALG00000012739, ENSGALG00000009621, ENSGALG00000005507, ENSGALG00000007845, ENSGALG00000003522, ENSGALG00000002514, ENSGALG00000013565, ENSGALG00000005983, ENSGALG00000003882, ENSGALG00000009061, ENSGALG00000020078, ENSGALG00000014991	1594	38	8532	2.39457	0.520861	0.168015	1.10692
GOTERM_MF_DIRECT	GO:0003723~RNA binding	55	2.18167	0.000911681	ENSGALG00000010178, ENSGALG00000008620, ENSGALG00000003373, ENSGALG00000008149, ENSGALG00000021475, ENSGALG00000003272, ENSGALG00000002197, ENSGALG00000005277, ENSGALG00000003277, ENSGALG00000010533, ENSGALG00000008939, ENSGALG00000004714, ENSGALG00000016546, ENSGALG00000016198, ENSGALG00000012591, ENSGALG00000017357, ENSGALG00000013649, ENSGALG00000017156, ENSGALG00000009850, ENSGALG00000012115,…	1594	193	8532	1.52534	0.616576	0.174464	1.43976
GOTERM_MF_DIRECT	GO:0005524~ATP binding	211	8.36969	0.0011541	ENSGALG00000005667, ENSGALG00000010175, ENSGALG00000014737, ENSGALG00000006037, ENSGALG00000007395, ENSGALG00000008970, ENSGALG00000016457, ENSGALG00000006427, ENSGALG00000006428, ENSGALG00000005769, ENSGALG00000006426, ENSGALG00000005277, ENSGALG00000005279, ENSGALG00000011326, ENSGALG00000009955, ENSGALG00000006623, ENSGALG00000016781, ENSGALG00000007191, ENSGALG00000013268, ENSGALG00000000692,…	1594	935	8532	1.20791	0.702893	0.183132	1.81932
GOTERM_MF_DIRECT	GO:0044822~poly(A) RNA binding	142	5.63269	0.00182016	ENSGALG00000009547, ENSGALG00000012607, ENSGALG00000006068, ENSGALG00000009744, ENSGALG00000015308, ENSGALG00000010175, ENSGALG00000003373, ENSGALG00000006428, ENSGALG00000004133, ENSGALG00000005277, ENSGALG00000011132, ENSGALG00000002354, ENSGALG00000013064, ENSGALG00000003770, ENSGALG00000002661, ENSGALG00000001540, ENSGALG00000016501, ENSGALG00000015649, ENSGALG00000017384, ENSGALG00000009250,…	1594	605	8532	1.25631	0.852618	0.239313	2.85511
GOTERM_MF_DIRECT	GO:0003697~single-stranded DNA binding	17	0.674336	0.00184821	ENSGALG00000002116, ENSGALG00000010774, ENSGALG00000010669, ENSGALG00000003430, ENSGALG00000008962, ENSGALG00000023089, ENSGALG00000012236, ENSGALG00000017073, ENSGALG00000016860, ENSGALG00000008256, ENSGALG00000003072, ENSGALG00000012348, ENSGALG00000012915, ENSGALG00000010719, ENSGALG00000010700, ENSGALG00000012969, ENSGALG00000026865	1594	41	8532	2.21936	0.856908	0.215755	2.89852
GOTERM_MF_DIRECT	GO:0005515~protein binding	32	1.26934	0.00232356	ENSGALG00000014688, ENSGALG00000003855, ENSGALG00000000608, ENSGALG00000016042, ENSGALG00000012170, ENSGALG00000001229, ENSGALG00000024481, ENSGALG00000001475, ENSGALG00000015898, ENSGALG00000001143, ENSGALG00000027454, ENSGALG00000005801, ENSGALG00000009523, ENSGALG00000028900, ENSGALG00000001000, ENSGALG00000027853, ENSGALG00000008016, ENSGALG00000011885, ENSGALG00000000277, ENSGALG00000007700,…	1594	101	8532	1.69586	0.913265	0.237883	3.63116
GOTERM_MF_DIRECT	GO:0030246~carbohydrate binding	20	0.793336	0.00471316	ENSGALG00000012420, ENSGALG00000011106, ENSGALG00000013828, ENSGALG00000010744, ENSGALG00000009514, ENSGALG00000015624, ENSGALG00000005584, ENSGALG00000001130, ENSGALG00000006725, ENSGALG00000012536, ENSGALG00000002242, ENSGALG00000009511, ENSGALG00000014910, ENSGALG00000009523, ENSGALG00000002507, ENSGALG00000011319, ENSGALG00000006233, ENSGALG00000003016, ENSGALG00000013135, ENSGALG00000010960	1594	56	8532	1.91163	0.993024	0.391358	7.2364
GOTERM_MF_DIRECT	GO:0004653~polypeptide N-acetylgalactosaminyltransferase activity	6	0.238001	0.00764384	ENSGALG00000012536, ENSGALG00000011106, ENSGALG00000010744, ENSGALG00000006233, ENSGALG00000010960, ENSGALG00000013135	1594	8	8532	4.01443	0.999686	0.519602	11.4854
GOTERM_MF_DIRECT	GO:0001047~core promoter binding	12	0.476002	0.0118158	ENSGALG00000002514, ENSGALG00000006457, ENSGALG00000000172, ENSGALG00000026928, ENSGALG00000015803, ENSGALG00000002803, ENSGALG00000003297, ENSGALG00000017142, ENSGALG00000006205, ENSGALG00000004288, ENSGALG00000002375, ENSGALG00000005507	1594	29	8532	2.21486	0.999996	0.646908	17.2204
GOTERM_MF_DIRECT	GO:0003677~DNA binding	99	3.92701	0.0125592	ENSGALG00000012856, ENSGALG00000013784, ENSGALG00000006037, ENSGALG00000017064, ENSGALG00000010461, ENSGALG00000005897, ENSGALG00000012756, ENSGALG00000012702, ENSGALG00000027113, ENSGALG00000005279, ENSGALG00000010079, ENSGALG00000027571, ENSGALG00000000734, ENSGALG00000015033, ENSGALG00000005263, ENSGALG00000028691, ENSGALG00000016468, ENSGALG00000011783, ENSGALG00000007845, ENSGALG00000016462,…	1594	426	8532	1.24391	0.999998	0.640052	18.205
GOTERM_MF_DIRECT	GO:0003691~double-stranded telomeric DNA binding	5	0.198334	0.0131754	ENSGALG00000011932, ENSGALG00000016633, ENSGALG00000011492, ENSGALG00000006794, ENSGALG00000000657	1594	6	8532	4.46048	0.999999	0.630524	19.0128
GOTERM_MF_DIRECT	GO:0017056~structural constituent of nuclear pore	7	0.277668	0.0138486	ENSGALG00000003010, ENSGALG00000003688, ENSGALG00000009934, ENSGALG00000012720, ENSGALG00000011091, ENSGALG00000011662, ENSGALG00000004856	1594	12	8532	3.12233	1	0.623601	19.8868
GOTERM_MF_DIRECT	GO:0005509~calcium ion binding	95	3.76835	0.0144493	ENSGALG00000004653, ENSGALG00000013782, ENSGALG00000028565, ENSGALG00000016584, ENSGALG00000009855, ENSGALG00000009473, ENSGALG00000004960, ENSGALG00000011524, ENSGALG00000000608, ENSGALG00000012361, ENSGALG00000015351, ENSGALG00000008907, ENSGALG00000011823, ENSGALG00000011696, ENSGALG00000006725, ENSGALG00000027977, ENSGALG00000001793, ENSGALG00000005805, ENSGALG00000016545, ENSGALG00000015409,…	1594	409	8532	1.24326	1	0.615597	20.6592
GOTERM_MF_DIRECT	GO:0003678~DNA helicase activity	6	0.238001	0.0145723	ENSGALG00000005279, ENSGALG00000012348, ENSGALG00000006037, ENSGALG00000004037, ENSGALG00000016676, ENSGALG00000012546	1594	9	8532	3.56838	1	0.596484	20.8165
GOTERM_MF_DIRECT	GO:0043142~single-stranded DNA-dependent ATPase activity	6	0.238001	0.0145723	ENSGALG00000004037, ENSGALG00000017064, ENSGALG00000008703, ENSGALG00000014924, ENSGALG00000008368, ENSGALG00000026517	1594	9	8532	3.56838	1	0.596484	20.8165
GOTERM_MF_DIRECT	GO:0019208~phosphatase regulator activity	4	0.158667	0.0223604	ENSGALG00000005716, ENSGALG00000010325, ENSGALG00000010885, ENSGALG00000003168	1594	4	8532	5.35257	1	0.732976	30.2019
GOTERM_MF_DIRECT	GO:0016887~ATPase activity	24	0.952003	0.0242554	ENSGALG00000012856, ENSGALG00000026973, ENSGALG00000012588, ENSGALG00000008431, ENSGALG00000014737, ENSGALG00000013208, ENSGALG00000003430, ENSGALG00000002175, ENSGALG00000008962, ENSGALG00000002350, ENSGALG00000011814, ENSGALG00000007841, ENSGALG00000020534, ENSGALG00000006611, ENSGALG00000015433, ENSGALG00000004216, ENSGALG00000005806, ENSGALG00000003717, ENSGALG00000009913, ENSGALG00000008095,…	1594	82	8532	1.56661	1	0.742889	32.3222
GOTERM_MF_DIRECT	GO:0000978~RNA polymerase II core promoter proximal region sequence-specific DNA binding	41	1.62634	0.0248693	ENSGALG00000005441, ENSGALG00000002703, ENSGALG00000000242, ENSGALG00000010774, ENSGALG00000010794, ENSGALG00000012877, ENSGALG00000008494, ENSGALG00000011171, ENSGALG00000008883, ENSGALG00000003297, ENSGALG00000006445, ENSGALG00000025929, ENSGALG00000010924, ENSGALG00000009621, ENSGALG00000001229, ENSGALG00000004304, ENSGALG00000012921, ENSGALG00000003503, ENSGALG00000001191, ENSGALG00000003522,…	1594	159	8532	1.38022	1	0.733773	32.996
GOTERM_MF_DIRECT	GO:0005201~extracellular matrix structural constituent	13	0.515668	0.0258771	ENSGALG00000006958, ENSGALG00000006725, ENSGALG00000014686, ENSGALG00000009641, ENSGALG00000016377, ENSGALG00000006864, ENSGALG00000005180, ENSGALG00000004960, ENSGALG00000007905, ENSGALG00000015624, ENSGALG00000021135, ENSGALG00000014233, ENSGALG00000002546	1594	36	8532	1.93287	1	0.730756	34.0886
GOTERM_MF_DIRECT	GO:0016757~transferase activity, transferring glycosyl groups	9	0.357001	0.0294826	ENSGALG00000002242, ENSGALG00000015069, ENSGALG00000017076, ENSGALG00000010094, ENSGALG00000005584, ENSGALG00000010073, ENSGALG00000001130, ENSGALG00000015151, ENSGALG00000001642	1594	21	8532	2.29396	1	0.760606	37.8624
GOTERM_MF_DIRECT	GO:0001540~beta-amyloid binding	8	0.317334	0.0365404	ENSGALG00000004096, ENSGALG00000015111, ENSGALG00000003930, ENSGALG00000006598, ENSGALG00000009612, ENSGALG00000008312, ENSGALG00000002606, ENSGALG00000016996	1594	18	8532	2.37892	1	0.8175	44.6707
GOTERM_MF_DIRECT	GO:0005198~structural molecule activity	23	0.912336	0.0382526	ENSGALG00000001329, ENSGALG00000005357, ENSGALG00000006015, ENSGALG00000003153, ENSGALG00000019718, ENSGALG00000015664, ENSGALG00000019716, ENSGALG00000002108, ENSGALG00000019719, ENSGALG00000006083, ENSGALG00000009355, ENSGALG00000000470, ENSGALG00000015326, ENSGALG00000012790, ENSGALG00000002447, ENSGALG00000008542, ENSGALG00000005869, ENSGALG00000003690, ENSGALG00000027482, ENSGALG00000014692,…	1594	81	8532	1.51987	1	0.818776	46.2136
GOTERM_MF_DIRECT	GO:0015631~tubulin binding	6	0.238001	0.0384809	ENSGALG00000015022, ENSGALG00000001475, ENSGALG00000003854, ENSGALG00000008713, ENSGALG00000008389, ENSGALG00000006130	1594	11	8532	2.91958	1	0.80789	46.4163
GOTERM_MF_DIRECT	GO:0008301~DNA binding, bending	5	0.198334	0.0448106	ENSGALG00000011300, ENSGALG00000002703, ENSGALG00000003922, ENSGALG00000010745, ENSGALG00000009071	1594	8	8532	3.34536	1	0.843269	51.758
GOTERM_MF_DIRECT	GO:0003688~DNA replication origin binding	5	0.198334	0.0448106	ENSGALG00000004342, ENSGALG00000008234, ENSGALG00000006037, ENSGALG00000012546, ENSGALG00000012448	1594	8	8532	3.34536	1	0.843269	51.758
GOTERM_MF_DIRECT	GO:0004407~histone deacetylase activity	5	0.198334	0.0448106	ENSGALG00000002634, ENSGALG00000003297, ENSGALG00000004288, ENSGALG00000010093, ENSGALG00000014991	1594	8	8532	3.34536	1	0.843269	51.758
GOTERM_MF_DIRECT	GO:0002039~p53 binding	7	0.277668	0.0452985	ENSGALG00000002937, ENSGALG00000005983, ENSGALG00000013430, ENSGALG00000008094, ENSGALG00000011283, ENSGALG00000009012, ENSGALG00000005674	1594	15	8532	2.49787	1	0.835438	52.1483
GOTERM_MF_DIRECT	GO:0003777~microtubule motor activity	13	0.515668	0.0471668	ENSGALG00000026973, ENSGALG00000001798, ENSGALG00000006611, ENSGALG00000012588, ENSGALG00000014737, ENSGALG00000013208, ENSGALG00000005806, ENSGALG00000002350, ENSGALG00000008095, ENSGALG00000002175, ENSGALG00000013268, ENSGALG00000004297, ENSGALG00000007841	1594	39	8532	1.78419	1	0.836927	53.6157
GOTERM_MF_DIRECT	GO:0003684~damaged DNA binding	12	0.476002	0.0486607	ENSGALG00000011932, ENSGALG00000003072, ENSGALG00000010745, ENSGALG00000028998, ENSGALG00000011492, ENSGALG00000008218, ENSGALG00000010719, ENSGALG00000008962, ENSGALG00000013926, ENSGALG00000014982, ENSGALG00000010700, ENSGALG00000008938	1594	35	8532	1.83517	1	0.835999	54.7586
