# Supplementary material for: Dynamic Transcriptomic Analysis of Breast Muscle Development From the Embryonic to Post-hatching Periods in Chickens
Source: Front Genet. 2020 Jan 10;10:1308. doi: 10.3389/fgene.2019.01308 (PMC6967404; doi:10.3389/fgene.2019.01308)
Supplement: Supplementary file 5 [file Table_5.xlsx]

## Sheet: Sheet1
Table S5. Significantly enriched GO terms for cluster Ⅱ (profiles 39 and 49) with up-regulated pattern
Category	Term	Count	%	PValue	Genes	List Total	Pop Hits	Pop Total	Fold Enrichment	Bonferroni	Benjamini	FDR
GOTERM_BP_DIRECT	GO:0005975~carbohydrate metabolic process	9	2.86624	0.000763931	ENSGALG00000017304, ENSGALG00000014995, ENSGALG00000017068, ENSGALG00000025921, ENSGALG00000005814, ENSGALG00000006300, ENSGALG00000009036, ENSGALG00000003340, ENSGALG00000011016	223	80	8994	4.53733	0.450302	0.450302	1.16296
GOTERM_BP_DIRECT	GO:0009115~xanthine catabolic process	3	0.955414	0.00179006	ENSGALG00000008185, ENSGALG00000008701, ENSGALG00000020876	223	3	8994	40.3318	0.75411	0.504127	2.70518
GOTERM_BP_DIRECT	GO:0006094~gluconeogenesis	5	1.59236	0.00304006	ENSGALG00000012612(FBP2), ENSGALG00000014442, ENSGALG00000007936(PGK2), ENSGALG00000014526(TPI1), ENSGALG00000025887	223	25	8994	8.06637	0.907818	0.548267	4.55349
GOTERM_BP_DIRECT	GO:0032729~positive regulation of interferon-gamma production	4	1.27389	0.00781136	ENSGALG00000011094, ENSGALG00000014727, ENSGALG00000011222, ENSGALG00000007416	223	17	8994	9.48984	0.997846	0.784561	11.3111
GOTERM_BP_DIRECT	GO:0003009~skeletal muscle contraction	3	0.955414	0.00852112	ENSGALG00000006591, ENSGALG00000006572, ENSGALG00000006835	223	6	8994	20.1659	0.99877	0.738187	12.2773
GOTERM_BP_DIRECT	GO:0005978~glycogen biosynthetic process	3	0.955414	0.0117365	ENSGALG00000002485(PHKG1), ENSGALG00000006670(PPP1R3C), ENSGALG00000011016	223	7	8994	17.2851	0.999903	0.785764	16.5323
GOTERM_BP_DIRECT	GO:0006096~glycolytic process	4	1.27389	0.0124032	ENSGALG00000001992(PKLR), ENSGALG00000014442, ENSGALG00000007936(PGK2), ENSGALG00000014526(TPI1)	223	20	8994	8.06637	0.999943	0.75243	17.39
GOTERM_BP_DIRECT	GO:0071222~cellular response to lipopolysaccharide	5	1.59236	0.0126089	ENSGALG00000002160, ENSGALG00000011094, ENSGALG00000014727, ENSGALG00000011153, ENSGALG00000006491	223	37	8994	5.45025	0.999952	0.711177	17.653
GOTERM_BP_DIRECT	GO:0030593~neutrophil chemotaxis	4	1.27389	0.0228689	ENSGALG00000011094, ENSGALG00000014727, ENSGALG00000000667, ENSGALG00000024470	223	25	8994	6.45309	1	0.866372	29.8204
GOTERM_BP_DIRECT	GO:0070936~protein K48-linked ubiquitination	4	1.27389	0.0308685	ENSGALG00000001441, ENSGALG00000006956, ENSGALG00000024332, ENSGALG00000003107	223	28	8994	5.76169	1	0.914145	38.1181
GOTERM_BP_DIRECT	GO:0017148~negative regulation of translation	4	1.27389	0.0308685	ENSGALG00000014442, ENSGALG00000008864, ENSGALG00000007364, ENSGALG00000003196	223	28	8994	5.76169	1	0.914145	38.1181
GOTERM_BP_DIRECT	GO:0032922~circadian regulation of gene expression	4	1.27389	0.0369137	ENSGALG00000013793, ENSGALG00000007082, ENSGALG00000016774, ENSGALG00000008098	223	30	8994	5.37758	1	0.931252	43.77
GOTERM_BP_DIRECT	GO:0055114~oxidation-reduction process	7	2.2293	0.0370092	ENSGALG00000014442, ENSGALG00000002911, ENSGALG00000027483, ENSGALG00000006300, ENSGALG00000008701, ENSGALG00000005353, ENSGALG00000001802	223	100	8994	2.82323	1	0.914622	43.8553
GOTERM_BP_DIRECT	GO:0016567~protein ubiquitination	7	2.2293	0.0418154	ENSGALG00000016309, ENSGALG00000007335, ENSGALG00000016388, ENSGALG00000027786, ENSGALG00000027742, ENSGALG00000005972, ENSGALG00000016562	223	103	8994	2.741	1	0.923675	47.9947
GOTERM_BP_DIRECT	GO:0043066~negative regulation of apoptotic process	9	2.86624	0.0458409	ENSGALG00000014442, ENSGALG00000012472, ENSGALG00000014508, ENSGALG00000027786, ENSGALG00000001882, ENSGALG00000006491, ENSGALG00000023576, ENSGALG00000003283, ENSGALG00000023066	223	161	8994	2.25457	1	0.92752	51.2403
GOTERM_BP_DIRECT	GO:0006511~ubiquitin-dependent protein catabolic process	6	1.91083	0.0473872	ENSGALG00000001441, ENSGALG00000015693, ENSGALG00000003461, ENSGALG00000005350, ENSGALG00000028505, ENSGALG00000008909	223	80	8994	3.02489	1	0.92067	52.4359
GOTERM_CC_DIRECT	GO:0005829~cytosol	34	10.828	0.000133032	ENSGALG00000002843, ENSGALG00000028318, ENSGALG00000014526, ENSGALG00000012595, ENSGALG00000008185, ENSGALG00000008701, ENSGALG00000001802, ENSGALG00000023066, ENSGALG00000016497, ENSGALG00000014442, ENSGALG00000027874, ENSGALG00000008262, ENSGALG00000006300, ENSGALG00000008916, ENSGALG00000000943, ENSGALG00000014937, ENSGALG00000027506, ENSGALG00000012552, ENSGALG00000011016, ENSGALG00000012612,…	236	718	10057	2.01795	0.0254796	0.0254796	0.165783
GOTERM_CC_DIRECT	GO:0000151~ubiquitin ligase complex	6	1.91083	0.00601034	ENSGALG00000009608, ENSGALG00000006956, ENSGALG00000012683, ENSGALG00000005537, ENSGALG00000009691, ENSGALG00000023066	236	50	10057	5.11373	0.689485	0.442761	7.24269
GOTERM_CC_DIRECT	GO:0005861~troponin complex	3	0.955414	0.0105665	ENSGALG00000006591, ENSGALG00000006572, ENSGALG00000006835	236	7	10057	18.2633	0.872649	0.496885	12.408
GOTERM_CC_DIRECT	GO:0043034~costamere	3	0.955414	0.0216209	ENSGALG00000007048, ENSGALG00000014995, ENSGALG00000008864	236	10	10057	12.7843	0.985599	0.653584	23.8603
GOTERM_CC_DIRECT	GO:0031463~Cul3-RING ubiquitin ligase complex	5	1.59236	0.0369974	ENSGALG00000016309, ENSGALG00000007335, ENSGALG00000016388, ENSGALG00000027742, ENSGALG00000005972	236	54	10057	3.94578	0.999334	0.768397	37.51
GOTERM_CC_DIRECT	GO:0009897~external side of plasma membrane	6	1.91083	0.0485473	ENSGALG00000002160, ENSGALG00000011153, ENSGALG00000011222, ENSGALG00000004594, ENSGALG00000007416, ENSGALG00000002643	236	85	10057	3.00808	0.999936	0.799928	46.2402
GOTERM_MF_DIRECT	GO:0009055~electron carrier activity	6	1.91083	0.00188106	ENSGALG00000001096, ENSGALG00000027483, ENSGALG00000008185, ENSGALG00000007132, ENSGALG00000008701, ENSGALG00000020876	221	35	8532	6.61823	0.467806	0.467806	2.52588
GOTERM_MF_DIRECT	GO:0004854~xanthine dehydrogenase activity	3	0.955414	0.00195197	ENSGALG00000008185, ENSGALG00000008701, ENSGALG00000020876	221	3	8532	38.6063	0.480324	0.279115	2.61994
GOTERM_MF_DIRECT	GO:0016903~oxidoreductase activity, acting on the aldehyde or oxo group of donors	3	0.955414	0.00195197	ENSGALG00000008185, ENSGALG00000008701, ENSGALG00000020876	221	3	8532	38.6063	0.480324	0.279115	2.61994
GOTERM_MF_DIRECT	GO:0016868~intramolecular transferase activity, phosphotransferases	3	0.955414	0.00383757	ENSGALG00000017304, ENSGALG00000014995, ENSGALG00000011016	221	4	8532	28.9548	0.724195	0.34907	5.09028
GOTERM_MF_DIRECT	GO:0016614~oxidoreductase activity, acting on CH-OH group of donors	3	0.955414	0.00628743	ENSGALG00000008185, ENSGALG00000008701, ENSGALG00000020876	221	5	8532	23.1638	0.879118	0.410355	8.21318
GOTERM_MF_DIRECT	GO:0001046~core promoter sequence-specific DNA binding	5	1.59236	0.0108796	ENSGALG00000008014, ENSGALG00000013793, ENSGALG00000013568, ENSGALG00000007082, ENSGALG00000011291	221	34	8532	5.6774	0.974386	0.519498	13.8119
GOTERM_MF_DIRECT	GO:0061630~ubiquitin protein ligase activity	8	2.54777	0.0185902	ENSGALG00000013999, ENSGALG00000009608, ENSGALG00000001441, ENSGALG00000006956, ENSGALG00000024332, ENSGALG00000012683, ENSGALG00000010881, ENSGALG00000009691	221	105	8532	2.94144	0.998138	0.649265	22.5065
GOTERM_MF_DIRECT	GO:0004553~hydrolase activity, hydrolyzing O-glycosyl compounds	3	0.955414	0.0259875	ENSGALG00000025921, ENSGALG00000005814, ENSGALG00000009036	221	10	8532	11.5819	0.999852	0.716384	30.0773
GOTERM_MF_DIRECT	GO:0005506~iron ion binding	7	2.2293	0.0357563	ENSGALG00000002470, ENSGALG00000008177, ENSGALG00000008185, ENSGALG00000008701, ENSGALG00000013535, ENSGALG00000020876, ENSGALG00000001802	221	95	8532	2.84468	0.999995	0.782318	39.0273
GOTERM_MF_DIRECT	GO:0030552~cAMP binding	3	0.955414	0.0368502	ENSGALG00000027420, ENSGALG00000011094, ENSGALG00000014727	221	12	8532	9.65158	0.999997	0.7528	39.9605
GOTERM_MF_DIRECT	GO:0050660~flavin adenine dinucleotide binding	5	1.59236	0.0393478	ENSGALG00000008177, ENSGALG00000008185, ENSGALG00000007132, ENSGALG00000008701, ENSGALG00000020876	221	50	8532	3.86063	0.999999	0.739404	42.0418
GOTERM_MF_DIRECT	GO:0016301~kinase activity	4	1.27389	0.044749	ENSGALG00000001678, ENSGALG00000006143, ENSGALG00000015602, ENSGALG00000001992	221	31	8532	4.98146	1	0.751979	46.3163
