# Supplementary material for: Dynamic Transcriptomic Analysis of Breast Muscle Development From the Embryonic to Post-hatching Periods in Chickens
Source: Front Genet. 2020 Jan 10;10:1308. doi: 10.3389/fgene.2019.01308 (PMC6967404; doi:10.3389/fgene.2019.01308)
Supplement: Supplementary file 6 [file Table_6.xlsx]

## Sheet: Sheet1
Table S6. Significantly enriched GO terms for cluster Ⅲ (profiles 25)
Category	Term	Count	%	PValue	Genes	List Total	Pop Hits	Pop Total	Fold Enrichment	Bonferroni	Benjamini	FDR
GOTERM_BP_DIRECT	GO:0033539~fatty acid beta-oxidation using acyl-CoA dehydrogenase	5	1.19048	0.000644447	ENSGALG00000002925, ENSGALG00000009442, ENSGALG00000007072(ACADS), ENSGALG00000005034, ENSGALG00000002891(ACADL)	273	14	8994	11.7661	0.532356	0.532356	1.03451
GOTERM_BP_DIRECT	GO:0006635~fatty acid beta-oxidation	5	1.19048	0.00389232	ENSGALG00000016536(HADHA), ENSGALG00000008813, ENSGALG00000024271(ECHS1 ), ENSGALG00000017163(ACAT1), ENSGALG00000021843(AUH)	273	22	8994	7.48751	0.989928	0.899641	6.09721
GOTERM_BP_DIRECT	GO:0051894~positive regulation of focal adhesion assembly	4	0.952381	0.00950369	ENSGALG00000010290, ENSGALG00000003500, ENSGALG00000014922, ENSGALG00000026836	273	15	8994	8.78535	0.999987	0.976548	14.2761
GOTERM_BP_DIRECT	GO:0055088~lipid homeostasis	4	0.952381	0.0135847	ENSGALG00000002925, ENSGALG00000007072(ACADS), ENSGALG00000005034, ENSGALG00000002891	273	17	8994	7.75178	1	0.982253	19.7993
GOTERM_BP_DIRECT	GO:0051492~regulation of stress fiber assembly	3	0.714286	0.0285085	ENSGALG00000014786, ENSGALG00000003500, ENSGALG00000014922	273	9	8994	10.9817	1	0.998908	37.2842
GOTERM_BP_DIRECT	GO:0035023~regulation of Rho protein signal transduction	5	1.19048	0.040133	ENSGALG00000001058, ENSGALG00000019077, ENSGALG00000007608, ENSGALG00000005788, ENSGALG00000027476	273	43	8994	3.83082	1	0.999681	48.3532
GOTERM_BP_DIRECT	GO:0007155~cell adhesion	9	2.14286	0.0416648	ENSGALG00000011350, ENSGALG00000014891, ENSGALG00000007140, ENSGALG00000005643, ENSGALG00000008193, ENSGALG00000013207, ENSGALG00000015908, ENSGALG00000005788, ENSGALG00000007337	273	129	8994	2.29849	1	0.999229	49.6667
GOTERM_BP_DIRECT	GO:0008654~phospholipid biosynthetic process	3	0.714286	0.0418605	ENSGALG00000008795, ENSGALG00000012769, ENSGALG00000026285	273	11	8994	8.98501	1	0.998167	49.8323
GOTERM_BP_DIRECT	GO:0007229~integrin-mediated signaling pathway	5	1.19048	0.0431362	ENSGALG00000010875, ENSGALG00000014891, ENSGALG00000012425, ENSGALG00000011141, ENSGALG00000008007	273	44	8994	3.74376	1	0.9969	50.899
GOTERM_BP_DIRECT	GO:0010629~negative regulation of gene expression	6	1.42857	0.0488769	ENSGALG00000010875, ENSGALG00000002893, ENSGALG00000005299, ENSGALG00000009477, ENSGALG00000011058, ENSGALG00000014913	273	66	8994	2.995	1	0.997283	55.4412
GOTERM_CC_DIRECT	GO:0005739~mitochondrion	39	9.28571	4.80806e-05	ENSGALG00000024271, ENSGALG00000007792, ENSGALG00000016872, ENSGALG00000003913, ENSGALG00000021843, ENSGALG00000016430, ENSGALG00000009728, ENSGALG00000005034, ENSGALG00000009269, ENSGALG00000013165, ENSGALG00000008813, ENSGALG00000007072, ENSGALG00000015663, ENSGALG00000005575, ENSGALG00000014846, ENSGALG00000012885, ENSGALG00000004809, ENSGALG00000008229, ENSGALG00000010789, ENSGALG00000026285,…	321	609	10057	2.00637	0.0111881	0.0111881	0.0617933
GOTERM_CC_DIRECT	GO:0031430~M band	3	0.714286	0.0190651	ENSGALG00000008805, ENSGALG00000019157, ENSGALG00000009828	321	7	10057	13.4272	0.988939	0.894828	21.922
GOTERM_CC_DIRECT	GO:0005743~mitochondrial inner membrane	10	2.38095	0.0319547	ENSGALG00000016536, ENSGALG00000008785, ENSGALG00000014708, ENSGALG00000009728, ENSGALG00000008795, ENSGALG00000014567, ENSGALG00000017163, ENSGALG00000001950, ENSGALG00000002621, ENSGALG00000000627	321	138	10057	2.27031	0.999499	0.920592	34.1313
GOTERM_MF_DIRECT	GO:0000062~fatty-acyl-CoA binding	8	1.90476	2.0925e-06	ENSGALG00000002925, ENSGALG00000004205, ENSGALG00000007072, ENSGALG00000012112, ENSGALG00000019663, ENSGALG00000005034, ENSGALG00000002891, ENSGALG00000012809	282	20	8532	12.1021	0.000788562	0.000788562	0.00289343
GOTERM_MF_DIRECT	GO:0008307~structural constituent of muscle	4	0.952381	0.00479126	ENSGALG00000006520, ENSGALG00000025842, ENSGALG00000004044, ENSGALG00000008945	282	11	8532	11.0019	0.836452	0.595589	6.42546
GOTERM_MF_DIRECT	GO:0009055~electron carrier activity	6	1.42857	0.00539819	ENSGALG00000002925, ENSGALG00000009442, ENSGALG00000007072, ENSGALG00000011079, ENSGALG00000005034, ENSGALG00000002891	282	35	8532	5.18663	0.870053	0.493489	7.21149
GOTERM_MF_DIRECT	GO:0004300~enoyl-CoA hydratase activity	3	0.714286	0.00620642	ENSGALG00000016536, ENSGALG00000024271, ENSGALG00000021843	282	4	8532	22.6915	0.904355	0.443884	8.24872
GOTERM_MF_DIRECT	GO:0003995~acyl-CoA dehydrogenase activity	4	0.952381	0.00623419	ENSGALG00000002925, ENSGALG00000007072, ENSGALG00000005034, ENSGALG00000002891	282	12	8532	10.0851	0.905357	0.375953	8.28416
