# Supplementary material for: Dynamic Transcriptomic Analysis of Breast Muscle Development From the Embryonic to Post-hatching Periods in Chickens
Source: Front Genet. 2020 Jan 10;10:1308. doi: 10.3389/fgene.2019.01308 (PMC6967404; doi:10.3389/fgene.2019.01308)
Supplement: Supplementary file 7 [file Table_7.xlsx]

## Sheet: Sheet1
Table S7. Significantly enriched pathways for cluster Ⅰ (profiles 8 and 12) with down-regulated pattern
#Term	Database	ID	Input number	Background number	P-Value	Corrected P-Value	Input	Hyperlink
Cell cycle	KEGG PATHWAY	gga04110	44	103	1.18786e-05	0.00134821	ENSGALG00000011881(CCNA2)|ENSGALG00000004161(CCNB2)|ENSGALG00000003085(CDK1)|ENSGALG00000003297|ENSGALG00000001332|ENSGALG00000025810|ENSGALG00000006037|ENSGALG00000014991|ENSGALG00000007555|ENSGALG00000011967|ENSGALG00000014378|ENSGALG00000006051|ENSGALG00000009476|ENSGALG00000003045|ENSGALG00000008233|ENSGALG00000004342|ENSGALG00000002661|ENSGALG00000004143|ENSGALG00000002663|ENSGALG00000008585…	http://www.genome.jp/kegg-bin/show_pathway?gga04110/gga:424307%09red/gga:418058%09red/gga:416158%09red/gga:417554%09red/gga:424640%09red/gga:424777%09red/gga:396142%09red/gga:416575%09red/gga:421849%09red/gga:396167%09red/gga:422043%09red/gga:771857%09red/gga:417181%09red/gga:426764%09red/gga:421352%09red/gga:395635%09red/gga:415749%09red/gga:422805%09red/gga:427437%09red/gga:396252%09red/gga:424…
Spliceosome	KEGG PATHWAY	gga03040	41	95	1.92601e-05	0.00134821	ENSGALG00000009332|ENSGALG00000007237|ENSGALG00000007528|ENSGALG00000006531|ENSGALG00000000408|ENSGALG00000006457|ENSGALG00000005012|ENSGALG00000016501|ENSGALG00000009421|ENSGALG00000010973|ENSGALG00000006817|ENSGALG00000007937|ENSGALG00000000615|ENSGALG00000010627|ENSGALG00000017357|ENSGALG00000013352|ENSGALG00000000137|ENSGALG00000012591|ENSGALG00000006332|ENSGALG00000008530|ENSGALG00000000533|…	http://www.genome.jp/kegg-bin/show_pathway?gga03040/gga:419689%09red/gga:415968%09red/gga:395370%09red/gga:420055%09red/gga:424773%09red/gga:395403%09red/gga:419815%09red/gga:416232%09red/gga:419959%09red/gga:427717%09red/gga:424889%09red/gga:416349%09red/gga:420618%09red/gga:416704%09red/gga:396195%09red/gga:771795%09red/gga:427458%09red/gga:427880%09red/gga:428281%09red/gga:419556%09red/gga:421…
Fanconi anemia pathway	KEGG PATHWAY	gga03460	23	39	3.7999e-05	0.00157201	ENSGALG00000002561|ENSGALG00000007155|ENSGALG00000008256|ENSGALG00000015033|ENSGALG00000010957|ENSGALG00000003720|ENSGALG00000017073|ENSGALG00000002663|ENSGALG00000004670|ENSGALG00000012618|ENSGALG00000002009|ENSGALG00000002781|ENSGALG00000006658|ENSGALG00000000516|ENSGALG00000000734|ENSGALG00000007676|ENSGALG00000010700|ENSGALG00000016569|ENSGALG00000003072|ENSGALG00000005279|ENSGALG00000000102|…	http://www.genome.jp/kegg-bin/show_pathway?gga03460/gga:419891%09red/gga:374139%09red/gga:424685%09red/gga:415949%09red/gga:771417%09red/gga:428622%09red/gga:424777%09red/gga:416628%09red/gga:415577%09red/gga:418628%09red/gga:415491%09red/gga:101750641%09red/gga:415854%09red/gga:378893%09red/gga:417563%09red/gga:415935%09red/gga:420578%09red/gga:422104%09red/gga:421149%09red/gga:427468%09red/gga:…
DNA replication	KEGG PATHWAY	gga03030	19	28	4.49145e-05	0.00157201	ENSGALG00000010700|ENSGALG00000026517|ENSGALG00000006037|ENSGALG00000016676|ENSGALG00000014298|ENSGALG00000012546|ENSGALG00000017015|ENSGALG00000000734|ENSGALG00000016278|ENSGALG00000008703|ENSGALG00000004037|ENSGALG00000012348|ENSGALG00000017064|ENSGALG00000016312|ENSGALG00000003072|ENSGALG00000008873|ENSGALG00000007665|ENSGALG00000012237|ENSGALG00000012915	http://www.genome.jp/kegg-bin/show_pathway?gga03030/gga:416027%09red/gga:423688%09red/gga:418874%09red/gga:422788%09red/gga:424958%09red/gga:418058%09red/gga:426764%09red/gga:417563%09red/gga:418907%09red/gga:416997%09red/gga:422043%09red/gga:424295%09red/gga:423567%09red/gga:100859719%09red/gga:420578%09red/gga:417275%09red/gga:418593%09red/gga:421878%09red/gga:419566%09red
Glutathione metabolism	KEGG PATHWAY	gga00480	16	34	0.00336061	0.094097	ENSGALG00000016444|ENSGALG00000005782|ENSGALG00000010633|ENSGALG00000016442|ENSGALG00000013098|ENSGALG00000016325|ENSGALG00000016328|ENSGALG00000006334|ENSGALG00000001062|ENSGALG00000017350|ENSGALG00000002797|ENSGALG00000026704|ENSGALG00000008409|ENSGALG00000003445|ENSGALG00000010569|ENSGALG00000003281	http://www.genome.jp/kegg-bin/show_pathway?gga00480/gga:419121%09red/gga:421937%09red/gga:426170%09red/gga:418178%09red/gga:425306%09red/gga:424492%09red/gga:424404%09red/gga:421936%09red/gga:423881%09red/gga:414895%09red/gga:424643%09red/gga:419450%09red/gga:428135%09red/gga:772208%09red/gga:414896%09red/gga:419081%09red
Nucleotide excision repair	KEGG PATHWAY	gga03420	16	37	0.00635227	0.14822	ENSGALG00000010700|ENSGALG00000014732|ENSGALG00000007665|ENSGALG00000016860|ENSGALG00000014298|ENSGALG00000007510|ENSGALG00000003072|ENSGALG00000008703|ENSGALG00000026517|ENSGALG00000008218|ENSGALG00000017064|ENSGALG00000000734|ENSGALG00000008873|ENSGALG00000011515|ENSGALG00000028998|ENSGALG00000012237	http://www.genome.jp/kegg-bin/show_pathway?gga03420/gga:422303%09red/gga:422788%09red/gga:427153%09red/gga:424958%09red/gga:424226%09red/gga:417563%09red/gga:418907%09red/gga:420578%09red/gga:416997%09red/gga:423567%09red/gga:423185%09red/gga:100859719%09red/gga:395659%09red/gga:417275%09red/gga:428019%09red/gga:419566%09red
Mucin type O-Glycan biosynthesis	KEGG PATHWAY	gga00512	11	23	0.012808	0.256159	ENSGALG00000006233|ENSGALG00000005584|ENSGALG00000009752|ENSGALG00000002242|ENSGALG00000010744|ENSGALG00000001130|ENSGALG00000012536|ENSGALG00000010960|ENSGALG00000002651|ENSGALG00000013135|ENSGALG00000011106	http://www.genome.jp/kegg-bin/show_pathway?gga00512/gga:416796%09red/gga:417480%09red/gga:420955%09red/gga:422561%09red/gga:424319%09red/gga:421540%09red/gga:424177%09red/gga:395139%09red/gga:420436%09red/gga:420575%09red/gga:423034%09red
Oocyte meiosis	KEGG PATHWAY	gga04114	27	86	0.0163701	0.286476	ENSGALG00000003085|ENSGALG00000010273|ENSGALG00000011281|ENSGALG00000002150|ENSGALG00000007768|ENSGALG00000011967|ENSGALG00000007097|ENSGALG00000014378|ENSGALG00000012755|ENSGALG00000019384|ENSGALG00000008233|ENSGALG00000013607|ENSGALG00000002661|ENSGALG00000004143|ENSGALG00000008585|ENSGALG00000004161|ENSGALG00000005621|ENSGALG00000009971|ENSGALG00000016433|ENSGALG00000014071|ENSGALG00000006110|…	http://www.genome.jp/kegg-bin/show_pathway?gga04114/gga:374175%09red/gga:417554%09red/gga:418212%09red/gga:420935%09red/gga:421570%09red/gga:418090%09red/gga:396021%09red/gga:416158%09red/gga:416575%09red/gga:421642%09red/gga:422273%09red/gga:771857%09red/gga:420650%09red/gga:422805%09red/gga:396252%09red/gga:424563%09red/gga:416842%09red/gga:419190%09red/gga:769763%09red/gga:415400%09red/gga:421…
Progesterone-mediated oocyte maturation	KEGG PATHWAY	gga04914	23	71	0.0193647	0.301228	ENSGALG00000003085|ENSGALG00000010335|ENSGALG00000002150|ENSGALG00000025810|ENSGALG00000011967|ENSGALG00000007097|ENSGALG00000014378|ENSGALG00000010175|ENSGALG00000012755|ENSGALG00000019384|ENSGALG00000011109|ENSGALG00000004161|ENSGALG00000008382|ENSGALG00000006110|ENSGALG00000007610|ENSGALG00000005505|ENSGALG00000003428|ENSGALG00000002085|ENSGALG00000008233|ENSGALG00000011473|ENSGALG00000011881|…	http://www.genome.jp/kegg-bin/show_pathway?gga04914/gga:420935%09red/gga:771142%09red/gga:421570%09red/gga:424826%09red/gga:422273%09red/gga:396167%09red/gga:771857%09red/gga:422805%09red/gga:396252%09red/gga:416842%09red/gga:396188%09red/gga:769763%09red/gga:395297%09red/gga:396172%09red/gga:416575%09red/gga:415400%09red/gga:421226%09red/gga:422592%09red/gga:418090%09red/gga:429096%09red/gga:422…
Glycosaminoglycan biosynthesis - keratan sulfate	KEGG PATHWAY	gga00533	7	12	0.0215306	0.301429	ENSGALG00000010094|ENSGALG00000015069|ENSGALG00000002022|ENSGALG00000008930|ENSGALG00000002651|ENSGALG00000000913|ENSGALG00000008440	http://www.genome.jp/kegg-bin/show_pathway?gga00533/gga:421286%09red/gga:396121%09red/gga:396122%09red/gga:428866%09red/gga:395139%09red/gga:770257%09red/gga:418341%09red
Mismatch repair	KEGG PATHWAY	gga03430	9	19	0.0244403	0.311059	ENSGALG00000010700|ENSGALG00000026517|ENSGALG00000010748|ENSGALG00000014298|ENSGALG00000003072|ENSGALG00000017064|ENSGALG00000000734|ENSGALG00000008703|ENSGALG00000008962	http://www.genome.jp/kegg-bin/show_pathway?gga03430/gga:422788%09red/gga:424958%09red/gga:421505%09red/gga:417563%09red/gga:418907%09red/gga:420578%09red/gga:378799%09red/gga:100859719%09red/gga:419566%09red
mRNA surveillance pathway	KEGG PATHWAY	gga03015	20	62	0.0287848	0.335822	ENSGALG00000003084|ENSGALG00000002087|ENSGALG00000010167|ENSGALG00000016815|ENSGALG00000004714|ENSGALG00000007565|ENSGALG00000001283|ENSGALG00000004571|ENSGALG00000006843|ENSGALG00000007683|ENSGALG00000015531|ENSGALG00000008530|ENSGALG00000013889|ENSGALG00000016702|ENSGALG00000010273|ENSGALG00000019355|ENSGALG00000009288|ENSGALG00000006760|ENSGALG00000007237|ENSGALG00000003108	http://www.genome.jp/kegg-bin/show_pathway?gga03015/gga:416350%09red/gga:396021%09red/gga:423338%09red/gga:424889%09red/gga:421046%09red/gga:422319%09red/gga:417844%09red/gga:418734%09red/gga:418670%09red/gga:101750600%09red/gga:416494%09red/gga:769169%09red/gga:416756%09red/gga:422858%09red/gga:100858636%09red/gga:422258%09red/gga:416704%09red/gga:428216%09red/gga:416872%09red/gga:427379%09red
Gap junction	KEGG PATHWAY	gga04540	22	73	0.0390019	0.42002	ENSGALG00000003085|ENSGALG00000015177|ENSGALG00000012821|ENSGALG00000013929|ENSGALG00000008016|ENSGALG00000008444|ENSGALG00000003855|ENSGALG00000009378|ENSGALG00000009845|ENSGALG00000000059|ENSGALG00000013060|ENSGALG00000007930|ENSGALG00000017179|ENSGALG00000008907|ENSGALG00000008382|ENSGALG00000015729|ENSGALG00000005853|ENSGALG00000026692|ENSGALG00000014071|ENSGALG00000005076|ENSGALG00000002719|…	http://www.genome.jp/kegg-bin/show_pathway?gga04540/gga:386572%09red/gga:416730%09red/gga:374077%09red/gga:418212%09red/gga:420935%09red/gga:428707%09red/gga:427262%09red/gga:415557%09red/gga:429128%09red/gga:396252%09red/gga:419885%09red/gga:396442%09red/gga:418978%09red/gga:427339%09red/gga:417378%09red/gga:420883%09red/gga:395469%09red/gga:431043%09red/gga:395273%09red/gga:416694%09red/gga:396…
