# Supplementary material for: Dynamic Transcriptomic Analysis of Breast Muscle Development From the Embryonic to Post-hatching Periods in Chickens
Source: Front Genet. 2020 Jan 10;10:1308. doi: 10.3389/fgene.2019.01308 (PMC6967404; doi:10.3389/fgene.2019.01308)
Supplement: Supplementary file 8 [file Table_8.xlsx]

## Sheet: Sheet1
Table S8. Significantly enriched pathways for cluster Ⅱ (profiles 39 and 49) with up-regulated pattern
#Term	Database	ID	Input number	Background number	P-Value	Corrected P-Value	Input	Hyperlink
Calcium signaling pathway	KEGG PATHWAY	gga04020	12	142	0.0002084	0.0262681	ENSGALG00000002485(PHKG1)|ENSGALG00000014182|ENSGALG00000005088|ENSGALG00000006835|ENSGALG00000014508|ENSGALG00000004801|ENSGALG00000008177|ENSGALG00000006273|ENSGALG00000026687|ENSGALG00000008544|ENSGALG00000006503|ENSGALG00000000824	http://www.genome.jp/kegg-bin/show_pathway?gga04020/gga:428278%09red/gga:416320%09red/gga:423737%09red/gga:422181%09red/gga:422827%09red/gga:396356%09red/gga:417543%09red/gga:396434%09red/gga:395760%09red/gga:424214%09red/gga:395971%09red/gga:427721%09red
Glycolysis / Gluconeogenesis	KEGG PATHWAY	gga00010	7	47	0.000209114	0.0262681	ENSGALG00000011016|ENSGALG00000006300|ENSGALG00000014526|ENSGALG00000001992|ENSGALG00000007936|ENSGALG00000012612|ENSGALG00000014442	http://www.genome.jp/kegg-bin/show_pathway?gga00010/gga:424691%09red/gga:395217%09red/gga:396456%09red/gga:374193%09red/gga:395833%09red/gga:396221%09red/gga:396435%09red
Metabolic pathways	KEGG PATHWAY	gga01100	39	911	0.000229915	0.0262681	ENSGALG00000007132|ENSGALG00000006300|ENSGALG00000016724|ENSGALG00000006143|ENSGALG00000004947|ENSGALG00000005924|ENSGALG00000008177|ENSGALG00000026687|ENSGALG00000009036|ENSGALG00000014442|ENSGALG00000008701|ENSGALG00000020876|ENSGALG00000005474|ENSGALG00000010051|ENSGALG00000008185|ENSGALG00000011618|ENSGALG00000007936|ENSGALG00000015602|ENSGALG00000002470|ENSGALG00000003574|ENSGALG00000012612|…	http://www.genome.jp/kegg-bin/show_pathway?gga01100/gga:431449%09red/gga:396456%09red/gga:395833%09red/gga:396002%09red/gga:396025%09red/gga:424072%09red/gga:426429%09red/gga:395816%09red/gga:396283%09red/gga:396435%09red/gga:427721%09red/gga:418909%09red/gga:417163%09red/gga:770665%09red/gga:374193%09red/gga:395474%09red/gga:422827%09red/gga:776127%09red/gga:770135%09red/gga:424214%09red/gga:423…
Nicotinate and nicotinamide metabolism	KEGG PATHWAY	gga00760	4	26	0.00452653	0.129308	ENSGALG00000008098|ENSGALG00000020876|ENSGALG00000008185|ENSGALG00000014508	http://www.genome.jp/kegg-bin/show_pathway?gga00760/gga:424072%09red/gga:417707%09red/gga:424071%09red/gga:422827%09red
Purine metabolism	KEGG PATHWAY	gga00230	9	131	0.0047334	0.131104	ENSGALG00000011016|ENSGALG00000014727|ENSGALG00000011618|ENSGALG00000001992|ENSGALG00000004947|ENSGALG00000011094|ENSGALG00000014447|ENSGALG00000008701|ENSGALG00000029150	http://www.genome.jp/kegg-bin/show_pathway?gga00230/gga:423727%09red/gga:424700%09red/gga:424691%09red/gga:396456%09red/gga:769469%09red/gga:776127%09red/gga:396002%09red/gga:396025%09red/gga:426534%09red
Carbon metabolism	KEGG PATHWAY	gga01200	7	86	0.00527689	0.138437	ENSGALG00000014526|ENSGALG00000016724|ENSGALG00000001992|ENSGALG00000007936|ENSGALG00000014155|ENSGALG00000012612|ENSGALG00000014442	http://www.genome.jp/kegg-bin/show_pathway?gga01200/gga:395480%09red/gga:395217%09red/gga:396456%09red/gga:374193%09red/gga:395833%09red/gga:426429%09red/gga:396435%09red
Insulin signaling pathway	KEGG PATHWAY	gga04910	8	110	0.00553391	0.139636	ENSGALG00000002485(PHKG1)|ENSGALG00000012612(FBP2 )|ENSGALG00000006670(PPP1R3C)|ENSGALG00000004801|ENSGALG00000027786|ENSGALG00000001828|ENSGALG00000021220|ENSGALG00000001678	http://www.genome.jp/kegg-bin/show_pathway?gga04910/gga:395299%09red/gga:417543%09red/gga:395217%09red/gga:422181%09red/gga:419220%09red/gga:771172%09red/gga:425328%09red/gga:427017%09red
Starch and sucrose metabolism	KEGG PATHWAY	gga00500	4	28	0.00573213	0.143081	ENSGALG00000011016|ENSGALG00000009036|ENSGALG00000017304|ENSGALG00000017068	http://www.genome.jp/kegg-bin/show_pathway?gga00500/gga:418909%09red/gga:424691%09red/gga:419052%09red/gga:423232%09red
Pyruvate metabolism	KEGG PATHWAY	gga00620	4	32	0.00874671	0.166889	ENSGALG00000001992|ENSGALG00000027632|ENSGALG00000006300|ENSGALG00000005398	http://www.genome.jp/kegg-bin/show_pathway?gga00620/gga:416537%09red/gga:421217%09red/gga:396221%09red/gga:396456%09red
Vitamin B6 metabolism	KEGG PATHWAY	gga00750	2	7	0.0167409	0.230165	ENSGALG00000020876|ENSGALG00000008185	http://www.genome.jp/kegg-bin/show_pathway?gga00750/gga:424072%09red/gga:424071%09red
Drug metabolism - other enzymes	KEGG PATHWAY	gga00983	3	22	0.0185616	0.238761	ENSGALG00000008701|ENSGALG00000006040|ENSGALG00000005474	http://www.genome.jp/kegg-bin/show_pathway?gga00983/gga:396025%09red/gga:396283%09red/gga:419255%09red
Pentose phosphate pathway	KEGG PATHWAY	gga00030	3	22	0.0185616	0.238761	ENSGALG00000011016|ENSGALG00000016724|ENSGALG00000012612	http://www.genome.jp/kegg-bin/show_pathway?gga00030/gga:395480%09red/gga:424691%09red/gga:395217%09red
Phagosome	KEGG PATHWAY	gga04145	7	112	0.0190211	0.242095	ENSGALG00000009229|ENSGALG00000003283|ENSGALG00000003256|ENSGALG00000013056|ENSGALG00000008177|ENSGALG00000002843|ENSGALG00000028304	http://www.genome.jp/kegg-bin/show_pathway?gga04145/gga:418166%09red/gga:395474%09red/gga:771888%09red/gga:417558%09red/gga:416753%09red/gga:427721%09red/gga:420120%09red
Biosynthesis of amino acids	KEGG PATHWAY	gga01230	4	52	0.0383923	0.33769	ENSGALG00000001992|ENSGALG00000014442|ENSGALG00000014526|ENSGALG00000007936	http://www.genome.jp/kegg-bin/show_pathway?gga01230/gga:374193%09red/gga:395833%09red/gga:396456%09red/gga:396435%09red
Tryptophan metabolism	KEGG PATHWAY	gga00380	3	31	0.0416134	0.354265	ENSGALG00000020876|ENSGALG00000008185|ENSGALG00000014155	http://www.genome.jp/kegg-bin/show_pathway?gga00380/gga:424072%09red/gga:426429%09red/gga:424071%09red
p53 signaling pathway	KEGG PATHWAY	gga04115	4	56	0.0475514	0.385661	ENSGALG00000001718|ENSGALG00000015286|ENSGALG00000028318|ENSGALG00000003485	http://www.genome.jp/kegg-bin/show_pathway?gga04115/gga:419928%09red/gga:378914%09red/gga:421766%09red/gga:416161%09red
