# Supplementary material for: Dynamic Transcriptomic Analysis of Breast Muscle Development From the Embryonic to Post-hatching Periods in Chickens
Source: Front Genet. 2020 Jan 10;10:1308. doi: 10.3389/fgene.2019.01308 (PMC6967404; doi:10.3389/fgene.2019.01308)
Supplement: Supplementary file 9 [file Table_9.xlsx]

## Sheet: Sheet1
Table S9. Significantly enriched pathways for cluster Ⅲ (profiles 25)
#Term	Database	ID	Input number	Background number	P-Value	Corrected P-Value	Input	Hyperlink
Valine, leucine and isoleucine degradation	KEGG PATHWAY	gga00280	11	42	3.94075e-07	0.00117552	ENSGALG00000021843|ENSGALG00000008785|ENSGALG00000008229|ENSGALG00000016872|ENSGALG00000024271|ENSGALG00000005280|ENSGALG00000014846|ENSGALG00000007072|ENSGALG00000016536|ENSGALG00000017163|ENSGALG00000002529	http://www.genome.jp/kegg-bin/show_pathway?gga00280/gga:424962%09red/gga:395374%09red/gga:426812%09red/gga:427395%09red/gga:416969%09red/gga:427269%09red/gga:427190%09red/gga:418774%09red/gga:418968%09red/gga:770828%09red/gga:395929%09red
Fatty acid degradation	KEGG PATHWAY	gga00071	7	30	0.00010068	0.0750821	ENSGALG00000012809|ENSGALG00000008229|ENSGALG00000024271|ENSGALG00000007072|ENSGALG00000002891|ENSGALG00000016536|ENSGALG00000017163	http://www.genome.jp/kegg-bin/show_pathway?gga00071/gga:420878%09red/gga:395929%09red/gga:424005%09red/gga:416969%09red/gga:418968%09red/gga:770828%09red/gga:426812%09red
Propanoate metabolism	KEGG PATHWAY	gga00640	6	26	0.00033576	0.153367	ENSGALG00000003362|ENSGALG00000016872|ENSGALG00000024271|ENSGALG00000005280|ENSGALG00000016536|ENSGALG00000017163	http://www.genome.jp/kegg-bin/show_pathway?gga00640/gga:395374%09red/gga:418968%09red/gga:418774%09red/gga:419158%09red/gga:770828%09red/gga:395929%09red
Butanoate metabolism	KEGG PATHWAY	gga00650	5	21	0.000944259	0.352091	ENSGALG00000014846|ENSGALG00000016536|ENSGALG00000017163|ENSGALG00000007072|ENSGALG00000024271	http://www.genome.jp/kegg-bin/show_pathway?gga00650/gga:416969%09red/gga:770828%09red/gga:427190%09red/gga:395929%09red/gga:418968%09red
Fatty acid metabolism	KEGG PATHWAY	gga01212	6	39	0.00217117	0.512556	ENSGALG00000024271|ENSGALG00000007072|ENSGALG00000002891|ENSGALG00000016536|ENSGALG00000017163|ENSGALG00000011497	http://www.genome.jp/kegg-bin/show_pathway?gga01212/gga:424005%09red/gga:416969%09red/gga:424224%09red/gga:418968%09red/gga:770828%09red/gga:395929%09red
Carbon metabolism	KEGG PATHWAY	gga01200	9	86	0.00223373	0.512556	ENSGALG00000003362|ENSGALG00000016872|ENSGALG00000013165|ENSGALG00000024271|ENSGALG00000016430|ENSGALG00000027287|ENSGALG00000007072|ENSGALG00000016536|ENSGALG00000017163	http://www.genome.jp/kegg-bin/show_pathway?gga01200/gga:419158%09red/gga:420969%09red/gga:416969%09red/gga:418610%09red/gga:768421%09red/gga:418774%09red/gga:418968%09red/gga:770828%09red/gga:395929%09red
Focal adhesion	KEGG PATHWAY	gga04510	13	165	0.00287311	0.522291	ENSGALG00000012178|ENSGALG00000011708|ENSGALG00000014922|ENSGALG00000008007|ENSGALG00000008193|ENSGALG00000010875|ENSGALG00000004946|ENSGALG00000011141|ENSGALG00000010290|ENSGALG00000014891|ENSGALG00000014786|ENSGALG00000012885|ENSGALG00000010026	http://www.genome.jp/kegg-bin/show_pathway?gga04510/gga:396019%09red/gga:396445%09red/gga:427171%09red/gga:415560%09red/gga:395909%09red/gga:424191%09red/gga:373970%09red/gga:395470%09red/gga:424799%09red/gga:396282%09red/gga:427850%09red/gga:374128%09red/gga:395951%09red
ECM-receptor interaction	KEGG PATHWAY	gga04512	7	61	0.00426615	0.522291	ENSGALG00000008007|ENSGALG00000010875|ENSGALG00000008193|ENSGALG00000016480|ENSGALG00000011141|ENSGALG00000014891|ENSGALG00000004946	http://www.genome.jp/kegg-bin/show_pathway?gga04512/gga:415560%09red/gga:395470%09red/gga:421960%09red/gga:424799%09red/gga:427850%09red/gga:424191%09red/gga:395951%09red
Pyruvate metabolism	KEGG PATHWAY	gga00620	5	32	0.00477183	0.522291	ENSGALG00000003362|ENSGALG00000017163|ENSGALG00000016430|ENSGALG00000008229|ENSGALG00000013165	http://www.genome.jp/kegg-bin/show_pathway?gga00620/gga:419158%09red/gga:426812%09red/gga:418610%09red/gga:420969%09red/gga:418968%09red
Regulation of actin cytoskeleton	KEGG PATHWAY	gga04810	12	156	0.0049071	0.522291	ENSGALG00000012178|ENSGALG00000011708|ENSGALG00000008007|ENSGALG00000010875|ENSGALG00000010410|ENSGALG00000014922|ENSGALG00000004928|ENSGALG00000014891|ENSGALG00000014786|ENSGALG00000010026|ENSGALG00000011141|ENSGALG00000000784	http://www.genome.jp/kegg-bin/show_pathway?gga04810/gga:396019%09red/gga:396445%09red/gga:427171%09red/gga:415560%09red/gga:424191%09red/gga:373970%09red/gga:101750781%09red/gga:395470%09red/gga:771904%09red/gga:420072%09red/gga:374128%09red/gga:395951%09red
Vascular smooth muscle contraction	KEGG PATHWAY	gga04270	8	84	0.00650304	0.522291	ENSGALG00000011708|ENSGALG00000027630|ENSGALG00000016608|ENSGALG00000014922|ENSGALG00000003149|ENSGALG00000010026|ENSGALG00000004980|ENSGALG00000005065	http://www.genome.jp/kegg-bin/show_pathway?gga04270/gga:396019%09red/gga:396445%09red/gga:419910%09red/gga:374065%09red/gga:422013%09red/gga:373970%09red/gga:396394%09red/gga:100859339%09red
Lysine degradation	KEGG PATHWAY	gga00310	5	37	0.00823962	0.545506	ENSGALG00000000843|ENSGALG00000016536|ENSGALG00000017163|ENSGALG00000008229|ENSGALG00000024271	http://www.genome.jp/kegg-bin/show_pathway?gga00310/gga:770828%09red/gga:426812%09red/gga:420078%09red/gga:395929%09red/gga:418968%09red
Metabolic pathways	KEGG PATHWAY	gga01100	41	911	0.0128345	0.571312	ENSGALG00000021843|ENSGALG00000008179|ENSGALG00000008785|ENSGALG00000016872|ENSGALG00000016285|ENSGALG00000027287|ENSGALG00000007072|ENSGALG00000012187|ENSGALG00000000549|ENSGALG00000005065|ENSGALG00000008749|ENSGALG00000008229|ENSGALG00000013165|ENSGALG00000004343|ENSGALG00000002529|ENSGALG00000012769|ENSGALG00000008795|ENSGALG00000003362|ENSGALG00000024271|ENSGALG00000002891|ENSGALG00000016430|…	http://www.genome.jp/kegg-bin/show_pathway?gga01100/gga:416975%09red/gga:416723%09red/gga:417418%09red/gga:416852%09red/gga:424005%09red/gga:421999%09red/gga:416978%09red/gga:422115%09red/gga:424286%09red/gga:418968%09red/gga:770828%09red/gga:419011%09red/gga:423792%09red/gga:424962%09red/gga:427269%09red/gga:423895%09red/gga:415859%09red/gga:419158%09red/gga:426812%09red/gga:423871%09red/gga:420…
Tryptophan metabolism	KEGG PATHWAY	gga00380	4	31	0.020349	0.571312	ENSGALG00000016536|ENSGALG00000017163|ENSGALG00000008229|ENSGALG00000024271	http://www.genome.jp/kegg-bin/show_pathway?gga00380/gga:770828%09red/gga:426812%09red/gga:395929%09red/gga:418968%09red
Fatty acid elongation	KEGG PATHWAY	gga00062	3	18	0.0241431	0.571312	ENSGALG00000014730|ENSGALG00000016536|ENSGALG00000024271	http://www.genome.jp/kegg-bin/show_pathway?gga00062/gga:770828%09red/gga:395929%09red/gga:431579%09red
Ubiquinone and other terpenoid-quinone biosynthesis	KEGG PATHWAY	gga00130	2	8	0.034736	0.613121	ENSGALG00000007185|ENSGALG00000004343	http://www.genome.jp/kegg-bin/show_pathway?gga00130/gga:416975%09red/gga:416852%09red
beta-Alanine metabolism	KEGG PATHWAY	gga00410	3	24	0.0465426	0.620895	ENSGALG00000016536|ENSGALG00000008229|ENSGALG00000024271	http://www.genome.jp/kegg-bin/show_pathway?gga00410/gga:770828%09red/gga:426812%09red/gga:395929%09red
Synthesis and degradation of ketone bodies	KEGG PATHWAY	gga00072	2	10	0.0489727	0.620895	ENSGALG00000014846|ENSGALG00000017163	http://www.genome.jp/kegg-bin/show_pathway?gga00072/gga:427190%09red/gga:418968%09red
